# Supplementary material for: Performance of DeepSeek-R1 and ChatGPT-5 in the Generation of North American Spine Society Clinical Guidelines for Adult Vertebral Compression Fractures: Comparative Study
Source: J Med Internet Res. 2026 Jul 10;28:e87816. doi: 10.2196/87816 (PMC13353910; doi:10.2196/87816)
Supplement: Multimedia Appendix 2 [file jmir-v28-e87816-s002.xlsx]

## Sheet: Opne-ended-ChatGPT-5
Number	Section	Type	NASS question	NASS recommendation	ChatGPT-5 first response	ChatGPT-5 second response	ChatGPT-5 third response
1	Natural History	OVCF	For patients with osteoporotic vertebral compression fractures managed without augmentation or surgery, what is the risk of development of long-term sequelae of vertebral compression fractures (eg, spinal deformity, respiratory compromise, gastrointestinal tract dysfunction, physical, and psychological functional impairment)?	In adults with osteoporotic vertebral compression fractures treated without augmentation or surgery, there is fair evidence to suggest that decline occurs in functional status and activities of daily living. Grade of Recommendation: B In adults with osteoporotic vertebral compression fractures treated without augmentation or surgery, there is poor quality evidence that there may be progressive ky…	Short answer (bottom line up front) Patients with osteoporotic vertebral compression fractures (OVCFs) treated non‑operatively have a **substantial** risk of meaningful long‑term sequelae. Evidence from cohort studies and systematic reviews shows that — even when pain improves in the first 3 months — a clinically important minority will have *persistent pain and disability*, many will experience …	Short answer (TL;DR) For osteoporotic vertebral compression fractures (VCFs) treated non‑operatively, the long‑term risk of clinically important sequelae is substantial and well‑documented — not rare. Typical long‑term problems include progressive kyphotic deformity, new (adjacent or remote) vertebral fractures, persistent back pain and reduced physical function, impaired pulmonary function, gast…	# Short answer For osteoporotic vertebral compression fractures (OVCFs) treated **conservatively (no vertebral augmentation or surgery)**, a substantial minority of patients go on to develop meaningful long‑term sequelae. Broad, evidence‑based estimates are: * **Progressive local/segmental kyphosis or vertebral collapse:** \~10–20% (range varies by study and fracture characteristics). ([ScienceDi…
2	Natural History	OVCF	For patients with acute osteoporotic vertebral compression fractures managed without augmentation or surgery, what is the expected time to resolution of pain?	In adults with osteoporotic vertebral compression fractures treated without augmentation or surgery, there is fair evidence to suggest that significant pain improvement will occur. Time course to improvement is variable from three months to one year. In some studies, the time may be overstated due to the interval of follow-up and the time to improvement may vary due to different medical therapies…	Short answer (clinically useful): most patients with acute osteoporotic vertebral compression fractures treated non‑operatively get large pain relief within the **first 4–12 weeks**, with many improving by **4–8 weeks**. However, a clinically important minority (≈20–40%) continue to have moderate–severe pain at 3–12 months and may need further intervention. ([PMC][1], [Medscape][2], [New England …	Short answer — based on the evidence: most patients with acute osteoporotic vertebral compression fractures (VCFs) treated non‑operatively will have the bulk of their pain improve within the first 4–12 weeks, with many patients much better by 4–6 weeks; some patients continue to improve out to 6 months, but a meaningful minority have persistent, sometimes disabling pain at 1 year. ([PMC][1], [AJN…	Short answer (clinically useful take‑away) Most patients treated non‑operatively for an acute osteoporotic vertebral compression fracture (OVCF) get the bulk of their pain relief within the first 6–12 weeks, with the majority having “acceptable” pain by \~3 months. Some recovery can continue up to 6 months, but a meaningful minority (roughly 20–40%) will have persistent/disabling pain at 1 year o…
3	Natural History	OVCF	For patients with acute osteoporotic vertebral compression fractures managed without augmentation or surgery, what is the risk of persistent long-term (>6 months) pain?	In adults with osteoporotic vertebral compression fractures treated without augmentation or surgery, there is fair evidence to suggest that a significant percentage of patients will have persistent long-term (greater than 6 months) pain (VAS >3). Most studies suggest approximately a third of patients (ranging from 10-40%). Grade of Recommendation: B	Short answer — based on contemporary cohort studies and reviews, **roughly 20–40%** of patients with acute osteoporotic vertebral compression fractures (OVCFs) treated non‑operatively will have persistent clinically meaningful pain at **>6 months** (many papers cluster around \~30%). Estimates vary widely between studies (from ≈10% up to >70%) because of differences in patient selection, pain def…	In patients with **acute osteoporotic vertebral compression fractures (VCFs)** managed conservatively (without surgical intervention or augmentation), **the risk of persistent long-term pain**—lasting longer than six months—varies based on several factors, but overall, a substantial proportion of patients experience ongoing discomfort. ### Evidence-Based Findings: 1. **Pain Persistence**: * Studi…	Short answer — **roughly 15–40%** of patients with acute osteoporotic vertebral compression fractures (OVCFs) who are treated conservatively will have persistent, clinically meaningful pain at **>6 months**. Most high‑quality reviews and cohorts cluster around **\~20–30%**, but estimates vary with how “persistent” and “clinically meaningful” pain are defined and by patient mix (age, baseline pain…
4	Natural History	OVCF	For patients with osteoporotic vertebral compression fractures, are rates of morbidity and mortality different for those managed with augmentation or surgery versus those managed without?	There is fair evidence to suggest that the new fracture rates are not different in adults with osteoporotic vertebral compression fractures treated with augmentation or surgery as compared to medical treatment. Grade of Recommendation: B There is conflicting evidence that precludes making a recommendation on rates of morbidity and mortality for adults with osteoporotic vertebral compression fract…	Short answer (practical take‑away) Yes — large observational studies and several meta‑analyses report lower mortality for patients with osteoporotic vertebral compression fractures (OVCFs) who undergo vertebral augmentation (vertebroplasty or balloon kyphoplasty) compared with non‑operative management, and augmentation often gives faster pain relief and functional improvement. However, the mortal…	Short answer (bottom line): Large observational studies and meta‑analyses report **lower long‑term mortality** for patients with osteoporotic vertebral compression fractures (OVCFs) who undergo vertebral augmentation (vertebroplasty or balloon kyphoplasty) versus non‑surgical care, but those findings come mostly from nonrandomized data and are likely affected by selection and immortal‑time biases…	# Short answer (TL;DR) Observational cohort studies and multiple meta‑analyses consistently report **lower all‑cause mortality** for patients with osteoporotic vertebral compression fractures (OVCFs) who undergo vertebral augmentation (vertebroplasty or balloon kyphoplasty) compared with non‑operative care. However, **randomized sham‑controlled trials do not demonstrate clear clinical benefit for…
5	Natural History	OVCF	For patients with osteoporotic vertebral compression fractures managed without augmentation or surgery, are there specific variables that increase the risk for refracture of the same or other vertebral levels?	There is insufficient evidence to make a recommendation for or against the impact of diabetes, smoking, NSAIDS, low FIM score, presentation of multiple fractures, or low segmental cobb angle on risk for refracture of the same or other vertebral level in adults with osteoporotic vertebral compression fractures. Grade of Recommendation: I	Nice question — important and practical. Below I’ll summarize the best-evidence drivers of **refracture risk** in patients with osteoporotic vertebral compression fractures (VCFs) who are treated *conservatively* (no vertebral augmentation/surgery), and then give a short, evidence‑based checklist clinicians can use to reduce that risk. # Short answer Yes — multiple patient, fracture, and treatmen…	Short answer: **Yes.** In patients treated *conservatively* (no vertebral augmentation or surgery), observational studies and systematic reviews identify several patient-, fracture-, and treatment-related variables that increase the risk of a subsequent vertebral fracture (either at the same level or a different level). The strongest, most reproducible predictors are **worse bone status (low BMD/…	Short answer up-front: **Yes.** In patients with osteoporotic vertebral compression fractures (VCFs) treated non‑operatively (no cement augmentation or surgery), multiple patient, bone, radiographic and fracture‑related variables are repeatedly associated with *higher* risk of a subsequent refracture — either the same level failing again or a new fracture at a different level. Below I summarize t…
6	Cost-Effectiveness	OVCF	In the treatment of osteoporotic vertebral compression fractures, what is the comparative cost-effectiveness of (a) medical therapy alone vs (b) vertebral augmentation vs (c) thermal ablation, radiofrequency ablation or cryoablation with or without augmentation vs (d) operative fusion/fixation?	There is insufficient evidence to make a recommendation for or against the cost effectiveness of medical treatment alone vs vertebral augmentation vs thermal ablation, radiofrequency ablation or cryoablation with or without augmentation vs operative fusion/fixation. Grade of Recommendation: I	Nice — good, focused question. Below I’ll answer as an evidence‑minded spine surgeon summarizing the best available cost‑effectiveness data and practical takeaways for each strategy for **osteoporotic vertebral compression fractures (OVCFs)**. I’ll state the main conclusions first, then give short evidence notes and limitations. # Bottom line (short) * **Vertebral augmentation (vertebroplasty / b…	Nice question — great to think about value (not just efficacy) when choosing treatments for osteoporotic vertebral compression fractures (OVCFs). Below I summarize the best available evidence on comparative **cost‑effectiveness** for the four strategies you listed, state the main drivers and uncertainties, give the key numbers where trials/models provide them, and finish with practical takeaways …	Nice question — great for a practical, evidence‑based surgical take. Below I’ll summarize the best-available evidence (systematic reviews, HTA reports, economic analyses) and give a concise, clinical interpretation of comparative cost‑effectiveness for acute osteoporotic vertebral compression fractures (OVCFs). ## Short answer (one‑line) For painful, acute OVCFs that fail initial conservative car…
7	Clinical Diagnosis	OVCF	Which elements (individual or in combination) of a history, symptoms, and/or physical examination are most sensitive and specific for identifying a patient with an acute osteoporotic vertebral compression fracture?	Presence of positive closed-fist percussion sign, supine sign, or back pain inducing test are suggested as findings on physical exam useful in identifying an adult patient with symptomatic acute osteoporotic vertebral compression fractures. Grade of Recommendation: B There is insufficient evidence to make a recommendation for or against a patient self-assessment screening tool to identify individ…	Alright — let’s break this down like we’re at morning rounds, but without the bad coffee. We’re talking about **acute** osteoporotic vertebral compression fractures (OVCFs), so our focus is on finding the most **sensitive** (good at ruling out) and **specific** (good at ruling in) elements from **history, symptoms, and physical exam** — and only ones that are backed by evidence-based research. --…	Alright — putting on my spine surgeon hat (mentally, not literally, because those things are *heavy*) — here’s the evidence-based breakdown on identifying **acute osteoporotic vertebral compression fractures (VCFs)** using **history, symptoms, and physical exam**. --- ## **1. History** ### **Most sensitive features (good for detecting possible cases)** * **Sudden onset of back pain** — often desc…	Here’s the most evidence-based insight on which **history and physical exam elements** are most sensitive and specific for detecting an **acute osteoporotic vertebral compression fracture (VCF)**: --- ## Clinical Examination: High Yield Signs A **prospective study** of 83 patients with suspected acute osteoporotic VCF evaluated two key clinical signs: * **Closed-fist percussion sign**: the clinic…
8	Medical Treatment	OVCF	Do restrictions on patient activity alter outcomes in patients with osteoporotic vertebral compression fractures?	There is insufficient evidence to make a recommendation for or against immobilization or early activity in adults with acute osteoporotic vertebral compression fracture. Grade of Recommendation: I	Short answer — **generally no**: prolonged activity restrictions (long bed rest or forced immobility) do **not** improve radiographic healing or long‑term pain/function after osteoporotic vertebral compression fractures (OVCFs) and often cause harm. A short period of very limited activity (hours → a few days) may be reasonable if pain is intolerable, but patients should be mobilized and started o…	Short answer — **yes, but with important caveats.** Restricting activity (bed rest, bracing, strict avoidance of movement) *can* change some short‑term outcomes (especially pain and early collapse in selected patients), but **prolonged or routine activity restriction is generally not supported** and may cause harm (muscle loss, deconditioning, thromboembolism, metabolic problems). Best evidence s…	Short answer: **Yes — strict, prolonged activity restriction (e.g., extended bed rest) does *not* improve long‑term outcomes and is generally harmful; by contrast, early mobilization (as tolerated) and a program of graded, spine‑safe strengthening/balance exercise improves function and reduces deconditioning and fall risk.** Activity limitations should be short, pain‑guided, and individualized. (…
9	Medical Treatment	OVCF	Which pharmacologic treatments are effective in improving outcomes in acute osteoporotic vertebral compression fractures?	Calcitonin is suggested for relief of pain in adults with acute osteoporotic vertebral compression fractures. Grade of Recommendation: B Teriparatide is suggested for the relief of pain and improvement in quality of life in adults with acute osteoporotic vertebral compression fractures. Grade of Recommendation: B Bisphosphonates are suggested for relief of pain and improvement in quality of life …	Nice question — I’ll answer this like I’m talking to a resident on rounds: short, evidence‑focused, and practical. Below I summarize the pharmacologic options that have good evidence for *improving outcomes* (pain, function, healing, or risk of new fractures) in **acute osteoporotic vertebral compression fracture (OVCF)** and give practical recommendations. # Bottom line (quick) * For *acute pain…	Great question — important for improving pain, function and preventing further collapse. Below I’ll summarize the pharmacologic options with what the evidence supports, how strong the effect is, and practical takeaways you can use as a spine surgeon managing acute osteoporotic vertebral compression fractures (OVCFs). ### Short answer 1. **Analgesics (acetaminophen, NSAIDs, short-term opioids)** —…	Nice — I’ll answer as an evidence‑focused spine surgeon would: succinct, practical, and citation‑backed. # Short answer For **acute osteoporotic vertebral compression fractures (OVCFs)** the pharmacologic treatments with the best evidence for *improving patient‑relevant outcomes* are: * **Calcitonin** — short‑term analgesic benefit and faster mobilization for acute pain. ([NCBI][1]) * **Anabolic …
10	Medical Treatment	OVCF	In patients presenting with symptomatic acute osteoporotic vertebral compression fractures, does medical treatment of the underlying bone loss improve long-term outcomes such as reduction in risk of future fragility fractures?	Teriparatide may be considered in adults with acute osteoporotic vertebral compression fractures to reduce the risk of future fragility fractures. Grade of Recommendation: C Bisphosphonates may be considered in adults with acute osteoporotic vertebral compression fractures to reduce the risk of future fragility fractures. Grade of Recommendation: C	Short answer: **Yes.** Treating the underlying osteoporosis after an acute symptomatic osteoporotic vertebral compression fracture (OVCF) reduces the risk of subsequent fragility fractures, improves bone mineral density, and is associated with better longer‑term outcomes (and possibly lower mortality) — provided treatment is chosen and sequenced appropriately and patients are followed. ([New Engl…	# Bottom line (short) Yes — medical treatment of underlying osteoporosis after an acute osteoporotic vertebral compression fracture (OVCF) **reduces the risk of future fragility fractures**, particularly further vertebral fractures. The strength of evidence varies by drug class: **anabolic agents (teriparatide, romosozumab)** show larger and faster reductions in vertebral fracture risk; **antires…	# Short answer (clinical bottom line) Yes. In patients who present with an acute osteoporotic vertebral compression fracture (OVCF), treating the underlying osteoporosis with approved anti‑osteoporotic drugs (antiresorptives and/or anabolic agents) **reduces the risk of subsequent fragility fractures** and is recommended as part of secondary‑fracture prevention. Early treatment—because fracture r…
11	Medical Treatment	NVCF	How do pharmacologic treatments (nonchemotherapeutic) and nonpharmacologic treatments compare with interventional treatments in terms of reducing severity and duration of pain and disability in neoplastic vertebral fractures?	There is insufficient evidence to make a recommendation for or against interventional treatment as compared to non-interventional pharmacologic treatments and non-pharmacologic treatments in terms of reducing severity and duration of pain and disability in adults with neoplastic vertebral fractures. Grade of Recommendation: I	Nice question — important and practical. I'll answer as an experienced spine surgeon summarizing the best available evidence (systematic reviews, guideline statements and comparative series) about how **pharmacologic (non‑chemotherapeutic)** and **nonpharmacologic** (conservative, radiotherapy, physical/orthotic care) treatments compare with **interventional** procedures (vertebroplasty/kyphoplas…	# Short answer (TL;DR) For **neoplastic vertebral compression fractures (VCFs)** the treatments work in complementary ways: * **Pharmacologic (non‑chemotherapy)** — opioids/adjuvants and bone‑modifying agents (bisphosphonates, denosumab) reliably *reduce pain and SREs* but usually do so over days–weeks (analgesics) or weeks–months (bone agents) and have systemic effects. ([PMC][1]) * **Nonpharmac…	# Short answer (clinical bottom line) For **neoplastic (cancer‑related) vertebral compression fractures (VCF)** the best results usually come from *combining* treatments: systemic and local medical care (analgesics, corticosteroids, bone‑modifying agents, radiotherapy) control tumor pain and disease progression, but **percutaneous vertebral augmentation (vertebroplasty/kyphoplasty)** or surgical …
12	Medical Treatment	NVCF	Does timing or sequencing of interventions (eg, analgesics, bisphosphonates, chemotherapy, XRT, stereotactic XRT, bracing, surgery, or vertebral augmentation) improve patient outcomes?	There is insufficient evidence to make a recommendation for or against sequencing of radiation therapy and vertebral augmentation in adults with neoplastic vertebral fractures. Grade of Recommendation: I There is insufficient evidence to make a recommendation for or against timing of non-interventional therapy or vertebral augmentation in adults with neoplastic vertebral fractures. Grade of Recom…	Nice question — short answer: **yes — timing and sequencing matter, and tailoring them to fracture type (osteoporotic vs metastatic), acuity, and patient goals changes outcomes**. Below I’ll summarize the best available evidence and give pragmatic, evidence‑based sequencing recommendations you can use in clinic. --- # Bottom line (quick) * For **osteoporotic VCFs**, early **adequate analgesia + e…	The management of vertebral compression fractures (VCFs) is multifaceted, involving a combination of non-operative and surgical treatments, depending on the underlying etiology (e.g., osteoporosis, malignancy, trauma) and the patient’s overall clinical status. The timing and sequencing of interventions in VCF management are crucial and can have a significant impact on patient outcomes, but this i…	Nice question — timing and sequencing **do** matter, but the answer depends on *why* the fracture occurred (osteoporotic vs metastatic), the patient’s neurologic status, and the goals (pain control, mechanical stability, tumor control, prevention of future fractures). Below I summarize the best available evidence and give practical, evidence‑based sequencing recommendations. # Bottom line (quick)…
13	Imaging Diagnosis	OVCF	Which imaging modalities and findings are most sensitive and specific for the accurate diagnosis of symptomatic osteoporotic vertebral compression fractures?	Flexion/extension radiographs are suggested as an option for diagnosing acute osteoporotic vertebral compression fractures when MRI cannot be obtained. Grade of Recommendation: B Scintigraphy (bone scan) is suggested as an alternative imaging modality to diagnose acute osteoporotic vertebral compression fractures when MRI cannot be obtained. Grade of Recommendation: B There is insufficient eviden…	Nice question — important for getting the right patients into the right treatment (conservative care vs vertebral augmentation vs further work‑up). Below I’ll summarize, from recent evidence, **which imaging tests (and which specific findings)** are most sensitive and specific for diagnosing *symptomatic* osteoporotic vertebral compression fractures (OVCFs), and give a short practical imaging alg…	Nice question — important and practical. Short answer: **MRI with fluid‑sensitive sequences (STIR or fat‑suppressed T2) demonstrating vertebral bone‑marrow edema (BME) is the single most sensitive and specific test for diagnosing symptomatic (acute/subacute) osteoporotic vertebral compression fractures (VCFs).** CT, radiographs, and nuclear techniques each have roles (CT for morphology/planning; …	Nice question — great for a surgeon who wants to be precise about choosing the right test. Short answer up front: **MRI with fluid‑sensitive sequences (STIR / T2 fat‑sat) ± T1 is the single most sensitive and specific imaging test to diagnose an *acute, symptomatic* osteoporotic vertebral compression fracture (OVCF)** because it shows bone‑marrow edema (the hallmark of acuity). When MRI isn’t pos…
14	Imaging Diagnosis	OVCF	Which imaging findings stratify the acuity of osteoporotic vertebral compression fractures?	It is suggested that the presence of a fluid sign or edema in dual energy CT scan can differentiate new or acute osteoporotic vertebral compression fractures from older fractures. Grade of Recommendation: B There is insufficient evidence to make recommendation for or against the use of the vacuum sign cleft on radiographs or bone scan to confirm a nonunion painful fracture. Grade of Recommendatio…	Nice — here’s a focused, evidence‑based rundown (from an “experienced spine surgeon” perspective) of the **imaging findings that help you stratify the acuity** of osteoporotic vertebral compression fractures (OVCFs), and how to use them in practice. --- # Key principles (quick) * **MRI is the single most useful test** to determine whether a VCF is *acute/subacute* vs *chronic* because it directly…	# Imaging findings that stratify **acuity** of osteoporotic vertebral compression fractures (VCFs) Below I’ve distilled the practical, evidence‑based imaging signs that help you tell **acute → subacute → chronic** in osteoporotic VCFs, organized by modality and with the most clinically useful features first. --- ## 1) The single most useful test: **MRI** (sagittal T1, T2, STIR / fat‑sat T2; contr…	Nice — I’ll answer as an experienced spine surgeon summarizing the **imaging signs that help stratify whether an osteoporotic vertebral compression fracture (VCF) is acute/subacute vs chronic**, with evidence-based citations. # Quick summary (practical, evidence-based) 1. **MRI — bone marrow edema (STIR / fat‑sat T2) = most reliable sign of acuity.** * High T2/STIR signal and low T1 signal in the…
15	Imaging Diagnosis	NVCF	Which imaging modalities and findings are most sensitive and specific for the accurate diagnosis of and treatment planning for neoplastic vertebral fractures?	Findings on routine MRI sequences are suggested as a method to differentiate osteoporotic from neoplastic vertebral fractures. Grade of Recommendation: B Specific MRI sequences are suggested to differentiate osteoporotic from neoplastic vertebral fractures. Grade of Recommendation: B Diffusion weighted imaging (DWI) is suggested as a MR sequence to distinguish osteoporotic from neoplastic vertebr…	Nice question — important for getting the right therapy (radiation, cement augmentation, instrumentation, systemic therapy). Below I summarize, from current evidence and major reviews/meta‑analyses, which imaging tests and *which specific imaging findings* are the most sensitive and/or specific for diagnosing **neoplastic (metastatic/primary tumour) vertebral compression fractures (VCFs)** and fo…	Great question — important and practical. Below I’ll answer as an evidence‑minded spine surgeon: which imaging tests and *which specific imaging findings* are most sensitive and specific for identifying **neoplastic (pathologic) vertebral compression fractures (VCFs)** and for planning treatment (surgery/biopsy/vertebral augmentation). --- # Bottom line (one‑sentence) **MRI** with a dedicated spi…	Nice — excellent question. I’ll answer as an evidence‑focused spine surgeon: summarize which modalities and **which specific imaging findings** are most sensitive/specific for diagnosing **neoplastic (malignant) vertebral compression fractures (VCFs)** and for planning treatment (biopsy, vertebroplasty/kyphoplasty, decompression/stabilization, systemic staging). # Bottom line (one‑sentence) High‑…
16	Interventional Treatment	OVCF	Do steroid and/or anesthetic injections improve outcomes in patients with acute osteoporotic vertebral compression fractures?	There is insufficient evidence to make a recommendation for or against facet blocks in addition to percutaneous vertebroplasty compared to percutaneous vertebroplasty alone in adults with osteoporotic vertebral compression fractures. Grade of Recommendation: I There is insufficient evidence to make a recommendation for or against facet blocks with local anesthetics and corticosteroids in adults w…	Steroid and anesthetic injections are commonly used in the management of acute osteoporotic vertebral compression fractures (VCFs) to provide pain relief, but their impact on long-term outcomes is more nuanced and depends on several factors. ### Steroid Injections: Corticosteroid injections are sometimes used to manage the pain associated with acute osteoporotic VCFs. They have anti-inflammatory …	Steroid and anesthetic injections are commonly used in the management of acute osteoporotic vertebral compression fractures (VCFs), but their impact on long-term outcomes varies based on the type of injection and the specific goals of treatment. ### 1. **Steroid Injections:** Steroid injections are often administered to reduce pain and inflammation in the acute phase of a vertebral compression fr…	Steroid and anesthetic injections are commonly used in the management of acute osteoporotic vertebral compression fractures (VCFs), but their effectiveness in improving long-term outcomes has been the subject of ongoing research. Here’s an evidence-based breakdown: ### 1. **Corticosteroid Injections:** Corticosteroids, such as epidural steroid injections (ESIs), are sometimes used to provide shor…
17	Interventional Treatment	OVCF	What is the risk of treating multiple vertebral levels at one time, for patients with multilevel osteoporotic vertebral compression fractures?	Vertebral augmentation may be considered as a safe and effective option to treat multiple vertebral fractures during one procedure time with a low risk in adults with osteoporotic vertebral compression fractures. Grade of Recommendation: C	Treating multiple vertebral levels at once in patients with multilevel osteoporotic vertebral compression fractures (VCFs) comes with a range of risks, which must be carefully weighed against the potential benefits. The decision to treat multiple levels simultaneously often depends on the severity of the fractures, the patient's overall health, and the treatment approach (such as vertebroplasty o…	Short answer (practical): treating multiple osteoporotic compression fractures in a single session can be safe and gives good pain relief — but the per‑level risks are additive. The main extra risks when you treat many levels at once are more cement leakage (usually asymptomatic but sometimes serious), a higher chance of pulmonary/cardiac cement emboli (rare, potentially serious), greater likelih…	Nice question — important and common in practice. Short answer first: treating *multiple* osteoporotic vertebral compression fractures (VCFs) in a single session **can be done safely**, but the per‑session risks rise as you treat more levels (main issues: more cement volume, more cement leakage → higher chance of pulmonary cement embolism (PCE) or neural/soft‑tissue injury, longer procedure/anest…
18	Interventional Treatment	OVCF	Does vertebral augmentation improve outcomes in patients with acute osteoporotic vertebral compression fractures compared to medical therapy?	Vertebral augmentation is recommended as it provides rapid and sustained clinically and statistically significant improvement in pain and function in adults with acute osteoporotic vertebral compression fractures. Grade of Recommendation: A Vertebral augmentation is suggested to improve the segmental alignment compared to medical treatment in adults with osteoporotic vertebral compression fractur…	Nice question — important and common in practice. Short answer first: treating *multiple* osteoporotic vertebral compression fractures (VCFs) in a single session **can be done safely**, but the per‑session risks rise as you treat more levels (main issues: more cement volume, more cement leakage → higher chance of pulmonary cement embolism (PCE) or neural/soft‑tissue injury, longer procedure/anest…	Short answer — **yes, but with important caveats.** Vertebral augmentation (VA) — especially **balloon kyphoplasty (BKP)** — can improve pain and function over conservative medical therapy for *selected* patients with acute osteoporotic vertebral compression fractures (OVCFs), particularly when performed early and in patients with severe, refractory pain or functional impairment. Evidence for pla…	Short answer (bottom line): Vertebral augmentation is **not routinely superior** to medical/conservative therapy for *all* patients with acute osteoporotic vertebral compression fractures (OVCFs). Evidence supports **no clear benefit from vertebroplasty** over sham/conservative care, while **balloon kyphoplasty and some other augmentation techniques** show **modest, mostly short‑term improvements…
19	Interventional Treatment	OVCF	Does the correction of vertebral height loss or segmental kyphosis during vertebral augmentation for symptomatic osteoporotic vertebral compression fractures result in improved clinical outcomes?	For adults with osteoporotic vertebral compression fractures containing vertebral cleft, it is suggested that vertebral augmentation can improve height and wedge angle, but this restoration has no significant difference in pain relief. Grade of Recommendation: B It is suggested that kyphoplasty shows improved height restoration and kyphotic angle, but degree of height restoration and kyphotic ang…	# Short answer Not reliably — **restoring vertebral height or correcting local (segmental) kyphosis during vertebral augmentation does not consistently produce better pain, disability or quality‑of‑life outcomes** compared with simple stabilization. Kyphoplasty/implant systems do produce greater local height restoration and reduce wedge angle more than vertebroplasty, but that radiographic gain u…	Short answer — **sometimes, but not reliably**. Restoring vertebral height or correcting local (segmental) kyphosis during vertebral augmentation (VA) is a clear radiographic effect of techniques such as balloon kyphoplasty or implants, and it can be clinically useful in selected patients — but the bulk of the high‑quality evidence shows **only a weak and inconsistent relationship** between the *…	The correction of vertebral height loss or segmental kyphosis during vertebral augmentation (such as vertebroplasty or kyphoplasty) for symptomatic osteoporotic vertebral compression fractures (VCFs) has been a topic of considerable research. The clinical outcomes associated with these interventions largely depend on the specific goals of the treatment, including pain relief, restoration of funct…
20	Interventional Treatment	OVCF	For patients with symptomatic acute osteoporotic vertebral compression fractures, what is the optimal timing for vertebral augmentation?	In adults with osteoporotic vertebral compression fractures, it is suggested that there is optimal timing for treatment with vertebral augmentation and delayed treatment is associated with worse clinical outcomes. Grade of Recommendation: B	For patients with symptomatic acute osteoporotic vertebral compression fractures (VCFs), the optimal timing for vertebral augmentation (vertebroplasty or kyphoplasty) remains a topic of ongoing research and debate. However, evidence-based guidelines and clinical studies provide useful insights. 1. **Timing Window for Vertebral Augmentation**: * **Acute Phase**: Generally, the optimal timing for v…	For patients with symptomatic acute osteoporotic vertebral compression fractures (VCFs), the timing for vertebral augmentation, such as vertebroplasty or kyphoplasty, is a subject of ongoing research and debate. However, evidence suggests that **earlier intervention** is generally more beneficial for pain relief and functional recovery, particularly in certain patient populations. ### Key Points …	Short answer (practical bottom line) For **symptomatic acute osteoporotic VCFs** the best-supported approach is **early, selective vertebral augmentation — typically within the first 2–6 weeks after fracture**, with the strongest randomized/sham‑controlled evidence of benefit concentrated in patients treated **within \~3 weeks** who have **severe, refractory pain and imaging evidence of an acute …
21	Interventional Treatment	OVCF	Does vertebral augmentation improve clinical outcomes in patients with back pain and an intravertebral cleft on imaging of chronic osteoporotic vertebral compression fractures?	There is insufficient evidence to make a recommendation for or against the use of vertebral augmentation to improve back pain in adults with osteoporotic vertebral compression fractures with or without intravertebral clefts in nonacute osteoporotic vertebral compression fractures. Grade of Recommendation: I	Short answer (practical take): **Yes — vertebral augmentation (vertebroplasty/kyphoplasty) commonly improves pain and function in patients with chronic osteoporotic VCFs that show an intravertebral cleft (IVC), particularly when the cleft is associated with persistent, mechanical pain and the fracture has failed conservative care.** However, the evidence is mostly observational and heterogeneous;…	# Clinical bottom line (short) There **may** be clinical benefit from vertebral augmentation (vertebroplasty/kyphoplasty) in *selected* patients who have chronic osteoporotic vertebral compression fractures (VCFs) with an intravertebral cleft (IVC, aka vacuum cleft / Kümmell disease) and persistent, severe pain despite conservative care — but the high‑quality evidence is limited and heterogeneous…	Short answer — **yes, for many patients**. Vertebral augmentation (percutaneous vertebroplasty or kyphoplasty) is associated with clinically meaningful pain relief and functional improvement in *chronic* osteoporotic compression fractures that show an intravertebral cleft (IVC / “vacuum cleft” / Kümmell disease) on imaging — but the evidence is mainly observational, so patient selection and infor…
22	Interventional Treatment	OVCF	Are there specific characteristics of the fracture or the patient that influence outcomes in patients with osteoporotic compression fractures undergoing vertebral augmentation?	Patient Factors It is suggested that decreased bone mineral density is associated with an increased risk of further fractures (new or recollapse) after vertebral augmentation of osteoporotic vertebral compression fractures. Grade of Recommendation: B It is suggested that increasing age and female sex are associated with increased risk of further fractures (new or recollapse) after vertebral augme…	Nice question — excellent one to think through clinically. Short answer: **yes** — both *fracture-specific* factors and *patient-specific* factors materially affect pain, structural outcomes, and complication/recollapse risk after vertebral augmentation (vertebroplasty/kyphoplasty). Below I give a pragmatic, evidence‑based summary you can use when selecting patients and counseling them. # Quick s…	Nice question — there *are* clinically meaningful fracture‑ and patient‑level features that influence outcomes after vertebral augmentation (vertebroplasty/kyphoplasty). Below I summarise the evidence a spine surgeon would use when deciding who is likely to benefit, which patients or fractures carry higher risks, and what to optimise before/after the procedure. ### Short answer Yes. **Timing of t…	Short answer: **Yes.** Both *fracture* features and *patient* factors meaningfully influence pain, height/kyphosis correction, risk of new/adjacent fractures, and complications after vertebral augmentation (VA — vertebroplasty or kyphoplasty). Below I summarize the key characteristics supported by recent evidence and the practical implications for patient selection and optimisation. # Fracture ch…
23	Interventional Treatment	NVCF	What are the criteria/indications/contraindications for vertebral augmentation in patients with neoplastic vertebral fractures?	Vertebral augmentation is suggested as a safe and effective procedure in adults with neoplastic vertebral fractures with intractable back pain despite medical management and/or those at risk of vertebral collapse, although caution is recommended because of the potential for cement extrusion. Grade of Recommendation: B Vertebral augmentation is suggested for the treatment of neoplastic vertebral f…	Nice — I’ll answer as if I’m an experienced spine surgeon summarizing the current, evidence‑based consensus for **vertebral augmentation (vertebroplasty / kyphoplasty)** when the fracture is **neoplastic (metastasis, myeloma, primary tumor)**. I’ll keep it practical: **who** is a candidate, **who is not**, and important technical/clinical caveats — with source citations for the most important poi…	# Short answer (bottom line up front) Vertebral augmentation (percutaneous vertebroplasty or balloon kyphoplasty) is an evidence‑based, minimally invasive palliative option for **patients with neoplastic (metastatic or myeloma) vertebral compression fractures who have focal, mechanical, or cancer‑related pain despite optimal non‑invasive care, or who are at high risk of progressive collapse**. It…	Great question — important and common in spine oncology. Below I’ll summarize, using current evidence and major practice guidance, the typical **indications / patient‑selection criteria**, **relative and absolute contraindications**, and **practical considerations** for **vertebral augmentation (vertebroplasty / kyphoplasty)** in **neoplastic (metastatic / myeloma) vertebral fractures**. I’ll sta…
24	Interventional Treatment	NVCF	How do interventional treatments (augmentation, thermal ablation, radiofrequency ablation and cryoablation) compare to medical treatments in reducing severity and duration of pain and disability in patients with neoplastic vertebral fractures?	Vertebral augmentation is recommended for the improvement of pain and functional outcomes in the treatment of neoplastic vertebral fractures. Grade of Recommendation: A	# Short answer (practical, evidence‑based) For **painful neoplastic vertebral compression fractures (VCFs)**, percutaneous **vertebral augmentation** (vertebroplasty/kyphoplasty), **thermal ablation** techniques (radiofrequency ablation — RFA, cryoablation), and **combined** procedures generally provide **faster** and often **larger short‑term reductions in pain and disability** than medical ther…	Nice question — important and common in spine oncology. I’ll answer as an evidence‑minded spine surgeon, pulling together the best recent systematic reviews and cohort data so you can see how the options stack up. # Bottom line (TL;DR) * **Vertebral augmentation (vertebroplasty / kyphoplasty)** reliably gives **rapid** and clinically meaningful pain relief (often within 24–48 h), reduces opioid u…	Nice question — important and common in practice. Here’s an evidence‑based, clinically focused summary from the recent literature on how **interventional** approaches (vertebral augmentation, and thermal ablation — RFA/cryo/etc.) compare with **medical** treatments (analgesics, systemic oncology care and radiotherapy) for **pain and disability from neoplastic vertebral compression fractures**. --…
25	Interventional Treatment	NVCF	Are there specific characteristics of the fracture or the patient that influence outcomes in patients with neoplastic vertebral fractures undergoing vertebral augmentation?	Vertebral augmentation is suggested to be a safe treatment option with low rate of clinical complications in neoplastic vertebral fractures with cortical wall defects. Grade of Recommendation: B There is insufficient evidence to make a recommendation for or against the relationship between increasing age and a favorable response to treatment of neoplastic vertebral fractures with vertebral augmen…	Nice question — important for real-world decision‑making. Short answer: **yes** — both fracture features and patient factors measurably influence pain, functional, and complication outcomes after vertebral augmentation for neoplastic (metastatic / myeloma) vertebral fractures. Below I summarize the evidence-based points I use when deciding whether to augment, what to warn patients about, and when…	Short answer: **Yes.** Both lesion/fracture characteristics and patient factors strongly influence pain, functional and safety outcomes after vertebral augmentation for *neoplastic* (metastatic/pathologic) vertebral fractures. Below I summarize the evidence-based predictors you’ll actually use when deciding who benefits and what to expect. --- # Fracture / lesion characteristics that matter * **L…	Short answer: **Yes.** Both fracture features and patient characteristics materially influence pain, structural outcomes, complication risk (especially cement leakage and new/adjacent fractures), and even short‑term survival after vertebral augmentation for **neoplastic** (metastatic or myeloma) vertebral fractures. Below I summarize the evidence-based, clinically useful factors and how they chan…
26	Interventional Treatment	NVCF	What is the risk of treating multiple vertebral levels at one time, for patients with multi-level neoplastic vertebral fractures?	Vertebral augmentation may be considered as a safe treatment of multilevel neoplastic vertebral fractures at one time. Grade of Recommendation: C	When treating multiple vertebral levels in patients with multi-level neoplastic vertebral fractures (often caused by metastases or primary bone tumors), the decision to treat multiple levels at once—whether surgically or through procedures like vertebroplasty or kyphoplasty—needs to be carefully weighed, as there are several risks and considerations based on evidence-based research. ### Key Risks…	Short answer up front — you *can* safely treat multiple metastatic vertebral compression fractures in one session, but the risks (especially cement leakage and pulmonary cement embolism, plus longer anaesthesia and blood‑loss/fluids concerns) rise as you treat more levels and as the total cement volume and tumor-related vertebral destruction increase. For neoplastic fractures you should plan care…	Short answer — you *can* treat multiple neoplastic compression fractures in a single session, and it often gives excellent rapid pain relief, but the risk of procedure‑related complications (especially cement leakage and pulmonary cement embolism) rises with the number of levels treated and with thoracic/vascular lesions. In practice many centers limit single‑session cementing to about 2–3 levels…
27	Interventional Treatment	NVCF	What is the incidence and risk factors for adjacent vertebral body fractures after vertebral augmentation for neoplastic vertebral fractures?	There is insufficient and conflicting evidence to make a recommendation for or against the incidence or risk factors for adjacent vertebral fractures after vertebral augmentation for neoplastic vertebral fractures. Grade of Recommendation: I	Short answer first: the published incidence of **adjacent vertebral fractures (AVFs)** after vertebral augmentation for **neoplastic/pathologic** vertebral fractures is **heterogeneous and incompletely defined**, but overall the literature shows a wide range (from low single digits up to \~20–30% in some series). The data are sparse and conflicting for *cancer-specific* fractures, and many pooled…	# Short answer (bottom line) * **Incidence:** reported rates of *new adjacent vertebral fractures* after vertebral augmentation (vertebroplasty or kyphoplasty) vary widely between studies — commonly **\~8–20%** in single-center series and **\~14% pooled** in meta-analyses of vertebral augmentation cohorts. Most large pooled analyses mix osteoporotic and pathological (neoplastic) fractures; **high…	Nice question — important for planning and counseling oncology patients. Below I summarise the best available evidence (recent papers + systematic reviews) on **how often adjacent vertebral body fractures (AVFs)** occur after vertebral augmentation for **neoplastic/pathologic** vertebral fractures, and the **which factors** increase that risk. # Bottom line (short) * Reported incidence of *new* a…
28	Interventional Treatment	NVCF	Does the addition of vertebral augmentation to radiation therapy improve outcomes in patients with neoplastic vertebral fractures?	There is insufficient evidence to make a recommendation for or against the addition of vertebral augmentation to radiation therapy as it relates to outcomes in adults with neoplastic vertebral fractures. Grade of Recommendation: I	Short answer — **Yes, in selected patients** adding vertebral augmentation (vertebroplasty/kyphoplasty) to radiation therapy commonly *improves short‑term pain, function, and mechanical stability* compared with radiotherapy alone, but **high‑quality randomized trial evidence is limited** and the combination does not replace the need for effective oncologic local control. The decision must be indi…	Short answer — **probably yes for rapid pain relief and function, but not proven to improve long‑term tumor control or survival**. High‑quality randomized evidence directly comparing **radiation alone** versus **radiation + vertebral augmentation (kyphoplasty/vertebroplasty ± ablation)** is limited; most data are observational, single‑arm or pilot trials that show faster and larger short‑term pai…	Short answer — **yes, in patients with painful neoplastic (metastatic or myeloma) vertebral compression fractures the addition of vertebral augmentation (vertebroplasty/kyphoplasty ± ablation) to radiotherapy usually improves pain, opioid use and short‑term function compared with radiotherapy alone.** However, high‑quality randomized trial data are limited, the survival/local‑tumor control benefi…
29	Surgical Treatment	OVCF	Does instrumented fusion improve outcomes in patients with acute osteoporotic vertebral compression fractures compared to nonoperative care or interventional procedures?	In adults with osteoporotic vertebral compression fractures with burst morphology, both vertebral augmentation and instrumented fusion may be considered as treatment options as they appear to provide similar clinical outcomes. Grade of Recommendation: C There is conflicting evidence to make a recommendation for or against instrumented fusion in adults with acute osteoporotic vertebral compression…	Short answer — **No, routine instrumented fusion is not supported as superior first‑line treatment for acute osteoporotic vertebral compression fractures (OVCFs).** Available evidence shows that fusion may help *selected* patients (progressive collapse with neurologic deficit, frank instability, or intractable pain after failed conservative/augmentation therapy), but there are **no high‑quality r…	The management of acute osteoporotic vertebral compression fractures (VCFs) can vary significantly depending on the severity of the fracture, the patient’s overall health, and specific clinical outcomes desired. When considering the role of instrumented spinal fusion, it’s essential to weigh the potential benefits and risks, especially in comparison to nonoperative care or interventional procedur…	# Short answer No — **instrumented fusion is not routinely superior** to nonoperative care or percutaneous vertebral augmentation (vertebroplasty/kyphoplasty) for *uncomplicated, acute osteoporotic vertebral compression fractures (OVCFs)*. Fusion has a role and *can* improve outcomes **when specific indications are present** (progressive neurologic deficit, gross instability, severe collapse/kyph…
30	Surgical Treatment	OVCF	Does the use of minimally invasive surgical approaches (eg, percutaneous pedicle screws, muscle-sparing decompression/arthrodesis techniques) improve outcomes compared to open surgical approaches in patients undergoing surgery for acute osteoporotic vertebral compression fractures?	There is insufficient evidence to make a recommendation for or against minimally invasive surgical approaches compared to open surgical approaches in adults undergoing surgery for acute osteoporotic vertebral compression fractures. Grade of Recommendation: I	# Short answer Yes — for *most* patients with acute osteoporotic vertebral compression fractures (OVCFs) who require operative treatment, **minimally invasive surgical (MIS) approaches** (percutaneous pedicle screws, muscle‑sparing decompression/arthrodesis, kyphoplasty/vertebroplasty ± percutaneous posterior fixation) are associated with **clear perioperative advantages** (less blood loss, short…	# Short answer Yes — **minimally invasive (MIS) approaches (percutaneous pedicle screws, muscle‑sparing decompression / MIS fusion)** generally produce *better early peri‑operative outcomes* (less blood loss, smaller incisions, less muscle injury, shorter hospital stay, quicker early recovery, lower wound complication/infection rates) and achieve **similar medium‑term pain, function and radiograp…	Short answer: **Yes — for most elderly patients with acute osteoporotic vertebral compression fractures (OVCFs) who need instrumented surgery, minimally invasive (MIS) techniques (percutaneous pedicle screws, muscle‑sparing posterior approaches, short‑segment cement‑augmented constructs) generally improve early perioperative outcomes (blood loss, pain, LOS, wound/soft‑tissue trauma, early recover…
31	Surgical Treatment	OVCF	What are the risk factors for adjacent vertebral body fractures after surgical intervention in patients with osteoporotic vertebral compression fractures?	There is insufficient evidence to identify risk factors for adjacent vertebral body fractures after surgical intervention in adults with osteoporotic vertebral compression fractures. Grade of Recommendation: I	Nice — pulling together the current evidence like a spine surgeon who reads the journals weekly. Below is a concise, evidence‑based summary of risk factors for **adjacent vertebral fractures (AVFs)** after surgical intervention (typically percutaneous vertebroplasty \[PVP] or kyphoplasty \[PKP]) for osteoporotic vertebral compression fractures (OVCFs), plus practical prevention tips. # Key risk f…	Nice — I’ll answer as an evidence‑minded spine surgeon summarizing what the literature currently shows. I’ll group the risk factors so they’re easy to use in clinical reasoning and include specific, reproducible predictors that have appeared in contemporary studies and meta‑analyses. --- # High‑level summary The strongest and most consistent predictors of **adjacent vertebral fracture (AVF)** aft…	Nice — I’ll answer as an evidence‑minded spine surgeon summarizing what the literature currently shows. Below I list the risk factors for **adjacent vertebral fractures (AVFs)** that have been repeatedly associated with surgical treatment (primarily percutaneous vertebroplasty (PVP) or kyphoplasty (PKP) and also with instrumented fusion in osteoporotic patients). I cite recent reviews and cohort …
32	Surgical Treatment	OVCF	Are there specific characteristics of the fracture or the patient that influence outcomes in patients with osteoporotic vertebral compression fractures undergoing surgical treatment?	Spine care providers may consider preoperative hypoalbuminemia as associated with an increased risk of postoperative mortality in adults undergoing surgical treatment for osteoporotic vertebral compression fractures. Grade of Recommendation: C There is insufficient evidence to make a recommendation regarding other patient or fracture characteristics affecting outcomes after surgical intervention …	Short answer: yes — both **patient** and **fracture** characteristics meaningfully affect outcomes after surgical treatment (vertebroplasty/kyphoplasty and more invasive fixation) for osteoporotic vertebral compression fractures (OVCF). Below I summarise the evidence-based predictors you should know, what they alter (pain relief, height restoration, refracture risk, complications, mortality), and…	Short answer up front: **Yes** — both *fracture-specific* and *patient-specific* characteristics strongly influence outcomes after surgical treatment of osteoporotic vertebral compression fractures (OVCF). These characteristics predict pain relief, residual disability, risk of new/adjacent fractures, loss of restored height/kyphosis, and complications such as cement leakage. Below I summarize the…	Short answer: yes — both **patient** and **fracture/surgical** characteristics strongly influence outcomes after surgical treatment (vertebroplasty/kyphoplasty ± instrumentation) for osteoporotic vertebral compression fractures (OVCFs). Below I summarize the evidence-backed predictors you should know and practical implications for decision‑making and optimization. # Key patient factors that influ…
33	Surgical Treatment	OVCF	In patients undergoing surgery for symptomatic osteoporotic vertebral compression fractures, are clinical and radiological outcomes affected by the types of implants used?	PMMA screw augmentation may be considered as an option to reduce the risk of postoperative screw loosening in adults undergoing surgery for osteoporotic vertebral compression fractures. Grade of Recommendation: C There is insufficient evidence to make a recommendation for or against the use of anterior vs posterior vs anterior plus posterior techniques in adults with neurological deficits undergo…	In patients undergoing surgery for symptomatic osteoporotic vertebral compression fractures (VCFs), the choice of implant can indeed affect both clinical and radiological outcomes. However, the specific impact depends on the type of surgery being performed, the nature of the fracture, and the patient's individual characteristics. ### 1. **Vertebroplasty and Kyphoplasty** For procedures like verte…	Short answer: **Yes — the implant type mainly affects radiological outcomes (height restoration, kyphotic-angle correction) and some procedure-specific safety/complication profiles, but it usually *does not* produce large, consistent differences in clinical outcomes (pain, function)** in most comparative studies and meta-analyses of osteoporotic vertebral compression fractures (OVCF). Choice of i…	In patients undergoing surgery for symptomatic osteoporotic vertebral compression fractures (VCFs), the type of implant used can indeed impact both clinical and radiological outcomes. However, the evidence regarding which specific implant type is superior is mixed, and it is important to consider the patient’s unique circumstances (e.g., fracture severity, comorbidities, and bone quality) when se…
34	Surgical Treatment	NVCF	In patients undergoing surgery for neoplastic vertebral fractures, are clinical and radiological outcomes affected by the types of implants used?	There is insufficient evidence to make a recommendation for or against the use of specific implants in adults undergoing surgery for neoplastic vertebral fractures. Grade of Recommendation: I	In patients undergoing surgery for neoplastic vertebral fractures (i.e., fractures due to cancer, such as metastatic disease), the choice of implant can influence both clinical and radiological outcomes. This issue has been the subject of several studies examining various types of implants, including titanium, polyetheretherketone (PEEK), and expandable vertebral body stents. ### 1. **Clinical Ou…	Short answer: **Yes — implant type measurably influences radiological outcomes (stability, kyphosis/height restoration, hardware failure) and the complication profile; clinical outcomes (pain, function) usually improve with any effective stabilization/augmentation, but the *magnitude* and durability of improvement depend on the construct chosen, the bone/tumor biology, and whether cement augmenta…	Short answer (takeaway): yes — **type of implant can influence some radiological and implant‑related outcomes (imaging visibility, construct durability, subsidence, fixation in osteolytic bone, cement leakage rates)** and can matter for adjuvant radiotherapy planning, but **clinical outcomes that patients care about most (rapid pain relief, neurologic recovery, and function)** are usually driven …

## Sheet: Close-ended - ChatGPT-5
Number	Section	Type	Grade of recommendation	Question	NASS recommendation	ChatGPT-5 first response	ChatGPT-5 second response	ChatGPT-5 third response
1	Natural History	OVCF	B	In adults with osteoporotic vertebral compression fractures treated without augmentation or surgery, is there evidence to suggest that decline occurs in functional status and activities of daily living？	In adults with osteoporotic vertebral compression fractures treated without augmentation or surgery, there is fair evidence to suggest that decline occurs in functional status and activities of daily living.	Short answer (from the evidence): **Yes.** High‑quality guideline and outcome data indicate that adults with osteoporotic vertebral compression fractures (VCFs) treated *conservatively* (no augmentation/surgery) commonly improve in acute pain, but a substantial proportion experience persistent functional decline and reduced ability to perform activities of daily living (ADLs) over months → 1 year…	Short answer: **Yes.** — There is fair-quality evidence that adults with osteoporotic vertebral compression fractures (VCFs) treated non‑operatively (no vertebral augmentation/surgery) commonly experience declines in functional status and activities of daily living (ADLs), and a substantial proportion have persistent impairment and reduced health‑related quality of life. ([spine.org][1], [PMC][2]…	Short answer (clinical takeaway): **Yes.** Multiple evidence syntheses and cohort studies show that adults with osteoporotic vertebral compression fractures (OVCFs) treated non‑operatively — i.e., without vertebral augmentation or surgery — commonly experience a decline in functional status and activities of daily living (ADLs), often persisting for months and sometimes a year or longer. ([spine.…
2	Natural History	OVCF	C	In adults with osteoporotic vertebral compression fractures treated without augmentation or surgery, is there evidence that there may be progressive kyphosis and loss of vertebral body height?	In adults with osteoporotic vertebral compression fractures treated without augmentation or surgery, there is poor quality evidence that there may be progressive kyphosis and loss of vertebral body height.	Short answer: **Yes.** In adults with osteoporotic vertebral compression fractures (OVCFs) treated non‑operatively, the majority do well, but there is consistent evidence that a **clinically important minority** will have progressive vertebral height loss and increasing local kyphosis (and some of these will develop nonunion/pseudoarthrosis or require later intervention). ([PMC][1], [BioMed Centr…	Short answer — **yes, but the evidence is inconsistent and generally low quality.** Multiple observational studies and guideline reviews report that some adults with osteoporotic vertebral compression fractures (OVCFs) treated **conservatively (no augmentation or surgery)** go on to lose additional vertebral height and develop progressive local kyphosis, but the magnitude and frequency vary and h…	Short answer: **Yes.** Multiple studies and reviews show that osteoporotic vertebral compression fractures (OVCFs) managed non‑operatively often continue to lose height and develop increased local kyphosis—most commonly during the first weeks–months after the fracture. ([PMC][1], [Nature][2], [Lippincott Journals][3]) What the evidence says (practical summary) * **Magnitude:** Conservatively trea…
3	Natural History	OVCF	C	In adults with osteoporotic vertebral compression fractures treated without augmentation or surgery, is there evidence that there may be significant medical morbidity associated with the fracture?	In adults with osteoporotic vertebral compression fractures treated without augmentation or surgery, there is poor quality evidence that there may be significant medical morbidity associated with the fracture.	Short answer: **Yes.** Multiple population studies and systematic reviews show that osteoporotic vertebral compression fractures (OVCFs) managed non‑operatively are associated with measurable medical morbidity — including higher short‑ and long‑term mortality, greater disability and chronic pain, more hospitalizations and health‑care use, and increased risk of pulmonary complications — although p…	Short answer (clinic-minded): **Yes.** Multiple population studies and reviews show that osteoporotic vertebral compression fractures (OVCFs) managed non‑operatively are associated with substantial short‑ and long‑term medical morbidity — higher mortality, respiratory problems, thromboembolism/infectious complications from immobilization, persistent pain and disability, more healthcare use, and a…	Short answer: **Yes** — observational and population studies show that osteoporotic vertebral compression fractures (VCFs) managed non‑operatively are associated with substantial medical morbidity (increased infections — especially pneumonia — cardiorespiratory problems, loss of function, hospitalizations and excess long‑term mortality). However, most of the evidence is observational and confound…
4	Natural History	OVCF	C	In adults with osteoporotic vertebral compression fractures treated without augmentation or surgery, is there evidence that patients are at risk of additional fractures？	In adults with osteoporotic vertebral compression fractures treated without augmentation or surgery, there is poor quality evidence that patients are at risk of additional fractures.	Short answer — yes. # Summary Adults who sustain an **osteoporotic vertebral compression fracture (OVCF)** and are treated non‑operatively (no vertebroplasty/kyphoplasty/augmentation) are at **significantly increased risk of additional vertebral fractures**, especially in the first 1–2 years after the index fracture. This is a well‑replicated finding across cohort studies, systematic reviews and …	Short answer: **Yes — definitely.** A clinically recognized osteoporotic vertebral compression fracture (VCF) substantially increases the patient’s risk of further fractures (both additional vertebral fractures and other major osteoporotic fractures), especially in the first 1–2 years after the index fracture. ([PMC][1]) What the evidence shows (practical highlights) * **Prior VCF raises future f…	Short answer: **Yes — strong, consistent evidence shows that adults who sustain an osteoporotic vertebral compression fracture (VCF) and are treated conservatively (no augmentation or surgery) are at substantially increased risk of additional fractures — especially in the first 1–2 years.** ([SpringerLink][1], [PMC][2]) # What the evidence says (high‑yield) * A prior osteoporotic vertebral fractu…
5	Natural History	OVCF	B	In adults with osteoporotic vertebral compression fractures treated without augmentation or surgery, is there evidence to suggest that significant pain improvement will occur? Is time course to improvement variable from three months to one year? In some studies, may the time be overstated due to the interval of follow-up, and could the time to improvement vary due to different medical therapies?	In adults with osteoporotic vertebral compression fractures treated without augmentation or surgery, there is fair evidence to suggest that significant pain improvement will occur. Time course to improvement is variable from three months to one year. In some studies, the time may be overstated due to the interval of follow-up and the time to improvement may vary due to different medical therapies.	Short answer (clinically practical): yes — with conservative (non‑augmentation, non‑operative) care most adults with osteoporotic vertebral compression fractures (OVCFs do) experience substantial pain improvement, usually beginning in the first weeks and the majority by 6–12 weeks, but a meaningful minority remain symptomatic at 3–12 months. The time course is variable (commonly 3 months but some…	Short answer — yes, and yes, with important caveats. Below I’ll summarize the best-evidence picture and practical takeaways. # What the evidence shows (short) 1. **Many adults with osteoporotic VCFs treated non‑operatively do have substantial pain relief without augmentation.** Trials and natural‑history cohorts show large early improvement for most patients. ([PMC][1], [NCBI][2]) 2. **The time c…	Short answer: **Yes.** Most adults with acute osteoporotic vertebral compression fractures (VCFs) treated non‑operatively experience substantial pain improvement, typically within weeks to a few months — but the course is variable and a meaningful minority have persistent disabling pain up to (or beyond) 1 year. The measured timing of “recovery” can be affected by how and when studies measure out…
6	Natural History	OVCF	B	In adults with osteoporotic vertebral compression fractures treated without augmentation or surgery, is there evidence to suggest that approximately a third of patients (ranging from 10-40%) will have persistent long-term (greater than 6 months) pain (VAS >3)?	In adults with osteoporotic vertebral compression fractures treated without augmentation or surgery, there is fair evidence to suggest that a significant percentage of patients will have persistent long-term (greater than 6 months) pain (VAS >3). Most studies suggest approximately a third of patients (ranging from 10-40%).	# Short answer Yes — the published evidence supports that a substantial minority (commonly reported in the **\~10–40%** range, and often near **\~30–40%**) of adults with osteoporotic vertebral compression fractures (VCFs) managed **non‑operatively** have persistent, clinically meaningful pain at long‑term follow‑up (>6–12 months). ([PMC][1], [ScienceDirect][2], [SpringerLink][3]) # What the evid…	Short answer: **Yes — the published literature supports that a substantial minority of patients treated non‑operatively for osteoporotic vertebral compression fractures (OVCFs) have persistent pain beyond 6 months, and estimates in modern studies commonly fall in the \~10–40% range (so “about a third” is a reasonable clinical estimate).** ([Jvir][1], [PMC][2]) Why: * Multiple cohort studies and r…	Short answer: **Yes** — the peer‑reviewed literature and society reviews support that **a substantial minority** of adults with osteoporotic vertebral compression fractures (VCFs) treated non‑operatively will have persistent pain beyond 6 months, and reported rates vary roughly **from \~10% up to \~40%** depending on study population, follow‑up duration, and how “persistent/severe” pain is define…
7	Natural History	OVCF	B	Is there evidence to suggest that the new fracture rates are not different in adults with osteoporotic vertebral compression fractures treated with augmentation or surgery as compared to medical treatment?	There is fair evidence to suggest that the new fracture rates are not different in adults with osteoporotic vertebral compression fractures treated with augmentation or surgery as compared to medical treatment.	Short answer (clinical bottom line): **There is no consistent, high‑quality signal that vertebral augmentation (vertebroplasty/kyphoplasty) reliably increases the overall rate of *new* osteoporotic vertebral fractures compared with conservative/medical treatment — but the literature is mixed.** Some randomized‑trial–based meta‑analyses find little or no difference, while other meta‑analyses and l…	Short answer (bottom line): **No — the best available evidence does not show a clear, consistent increase or decrease in *new* vertebral‑fracture rates after vertebral augmentation (vertebroplasty/kyphoplasty) compared with well‑managed conservative (medical) treatment.** Trials and meta‑analyses are heterogeneous, and some individual studies find small differences (both directions), but across r…	Short answer: **No clear, consistent signal that augmentation (vertebroplasty/kyphoplasty) or surgical fixation changes the overall rate of new vertebral fractures compared with non‑operative/medical care — the literature is mixed, and high‑quality randomized trials and recent meta‑analyses generally do not show a definitive increase in new fractures, whereas many observational studies report a h…
8	Natural History	OVCF	I	Is there evidence that can make a recommendation on rates of morbidity and mortality for adults with osteoporotic vertebral compression fractures managed with augmentation or surgery compared to those managed without?	There is conflicting evidence that precludes making a recommendation on rates of morbidity and mortality for adults with osteoporotic vertebral compression fractures managed with augmentation or surgery compared to those managed without.	# Short answer (clinical bottom line) Current evidence **does not support a high‑confidence causal recommendation** that vertebral augmentation (vertebroplasty or balloon kyphoplasty) *reduces* long‑term morbidity or mortality compared with conservative (non‑surgical) management. Large, mostly observational studies and meta‑analyses show an association with **lower mortality** after augmentation,…	Short answer — **no, there isn’t high‑certainty evidence to make a strong causal recommendation that augmentation or surgery *reduces* morbidity or mortality compared with non‑operative care**. Observational series and large database meta‑analyses suggest a possible mortality advantage with vertebral augmentation, but randomized trials and methodologic analyses show important limitations and conf…	Short answer (bottom line up front): **There is consistent observational evidence that vertebral augmentation (vertebroplasty/kyphoplasty) is associated with lower long‑term mortality and some measures of lower morbidity compared with nonoperative care — but high‑quality randomized trial evidence does *not* clearly show those benefits, and the observational signal is likely confounded.** Therefor…
9	Natural History	OVCF	I	Is there evidence that can make a recommendation for or against the impact of augmentation or surgery versus medical treatment on rate of medical complications in adults with osteoporotic vertebral compression fractures?	There is conflicting evidence that precludes making a recommendation for or against the impact of augmentation or surgery versus medical treatment on rate of medical complications in adults with osteoporotic vertebral compression fractures.	Short answer (bottom line up front): **No — current evidence is insufficient to make a strong, general recommendation that vertebral augmentation (vertebroplasty or kyphoplasty) versus optimized medical/conservative care reduces the rate of medical complications** (including major adverse events or all‑cause mortality) in adults with osteoporotic vertebral compression fractures (OVCF). Some large…	# Short answer (clinical bottom line) Current evidence **does not support a strong, general recommendation** that vertebral augmentation (vertebroplasty or balloon kyphoplasty) **reduces or increases the overall rate of medical/systemic complications** compared with conservative (medical) treatment for osteoporotic vertebral compression fractures (OVCFs). Large observational series and meta‑analy…	Short answer — **no, there is not high‑quality evidence to make a firm recommendation that vertebral augmentation (vertebroplasty/kyphoplasty) *reduces* medical complications (including mortality and major medical events) compared with non‑operative/medical care for osteoporotic vertebral compression fractures (OVCFs).** Below is a concise, evidence‑based summary with the most important citations…
10	Natural History	OVCF	I	Is there sufficient evidence to make a recommendation for or against the impact of diabetes, smoking, NSAIDS, low FIM score, presentation of multiple fractures, or low segmental cobb angle on risk for refracture of the same or other vertebral level in adults with osteoporotic vertebral compression fractures?	There is insufficient evidence to make a recommendation for or against the impact of diabetes, smoking, NSAIDS, low FIM score, presentation of multiple fractures, or low segmental cobb angle on risk for refracture of the same or other vertebral level in adults with osteoporotic vertebral compression fractures.	Short answer up front: **There is not uniformly high‑quality evidence to make firm, guideline‑level “for” or “against” recommendations for most of these individual factors** as specific causes of *refracture of the same or a different vertebra* after an osteoporotic vertebral compression fracture (OVCF). The best evidence supports that **presentation with multiple fractures** and **worse local ky…	Short answer up front: **For some factors (diabetes, smoking, presenting with multiple VCFs) there is moderate evidence they increase overall fracture/refracture risk and you can reasonably treat them as risk factors. For others (NSAIDs, low FIM, “low segmental Cobb angle” as worded) the evidence is limited, mixed, or ambiguous — you can take sensible clinical precautions, but there is insufficie…	As an experienced spine surgeon, I'll provide an evidence-based response to the risk factors associated with vertebral refracture in adults with osteoporotic vertebral compression fractures (VCFs). Each of the factors you've mentioned plays a role in the risk of refracture, with varying degrees of evidence supporting their influence. Here's a detailed review based on the current literature: ### 1…
11	Cost-Effectiveness	OVCF	I	Is there sufficient evidence to make a recommendation for or against the cost effectiveness of medical treatment alone vs vertebral augmentation vs thermal ablation, radiofrequency ablation or cryoablation with or without augmentation vs operative fusion/fixation?	There is insufficient evidence to make a recommendation for or against the cost effectiveness of medical treatment alone vs vertebral augmentation vs thermal ablation, radiofrequency ablation or cryoablation with or without augmentation vs operative fusion/fixation.	Short answer (bottom line): **No — there is not enough high‑quality, generalisable evidence to make a single, blanket recommendation for or against the cost‑effectiveness of “medical therapy alone” vs (a) vertebral augmentation (vertebroplasty/kyphoplasty), vs (b) thermal/ RF/cryo‑ablation (with or without cement augmentation), vs (c) open operative fusion/fixation across all types of vertebral c…	Nice, great question — important and nuanced. Short answer up front: **there’s reasonably strong, conditionally supportive evidence that vertebral augmentation (vertebroplasty/balloon kyphoplasty) is cost‑effective compared with conservative medical management for selected osteoporotic vertebral compression fractures (VCFs).** However, **evidence is limited or insufficient to make a general cost‑…	The comparison of the cost-effectiveness of medical treatment alone versus vertebral augmentation (e.g., vertebroplasty or kyphoplasty), thermal ablation techniques (e.g., radiofrequency ablation (RFA), cryoablation), and operative fusion/fixation for the management of vertebral compression fractures (VCFs) is an ongoing area of research. Here is a breakdown based on evidence-based analysis: ### …
12	Clinical Diagnosis	OVCF	B	Are the presence of a positive closed-fist percussion sign, supine sign, or back pain-inducing test suggested as findings on physical examination that are useful in identifying an adult patient with symptomatic acute osteoporotic vertebral compression fractures?	Presence of positive closed-fist percussion sign, supine sign, or back pain inducing test are suggested as findings on physical exam useful in identifying an adult patient with symptomatic acute osteoporotic vertebral compression fractures.	# Short answer — yes, but only as **useful screening adjuncts**, not definitive tests. **Evidence summary (key points):** * Two bedside signs — **closed‑fist percussion** and the **supine sign** — were prospectively studied and shown to have fairly high sensitivity and specificity for symptomatic acute osteoporotic vertebral compression fractures (VCFs). In the Langdon et al. prospective series t…	Short answer: **Yes — these bedside signs are useful screening findings (not definitive tests)**. They’re supported by observational studies and are listed as *suggested* physical‑exam findings in clinical guidance, but **they should prompt imaging (usually MRI or targeted radiographs/CT) rather than be used alone to confirm or exclude an acute osteoporotic vertebral compression fracture (VCF).**…	Short answer — **Yes, but with important caveats.** A positive **closed‑fist percussion sign** or **supine sign** and newer maneuvers such as the **Back‑Pain‑Inducing Test (BPIT)** have been reported as *useful clinical screening findings* for symptomatic acute osteoporotic vertebral compression fractures (OVCFs). However, the evidence comes from a small number of studies (some single‑center, unb…
13	Clinical Diagnosis	OVCF	I	Is there sufficient evidence to make a recommendation for or against a patient self-assessment screening tool to identify individuals at risk for acute osteoporotic vertebral compression fractures?	There is insufficient evidence to make a recommendation for or against a patient self-assessment screening tool to identify individuals at risk for acute osteoporotic vertebral compression fractures.	Short answer: **No — current evidence is insufficient to make a firm recommendation for or against a patient self‑assessment screening tool specifically to identify people at risk for *acute* osteoporotic vertebral compression fractures (OVCFs).** The recent guideline from the Spine Section reaches the same conclusion (Grade I: insufficient evidence). ([Spine][1]) Why (evidence summary, succinct)…	Short answer — **No**: there is not yet high‑quality, generalizable evidence to *strongly* recommend a standalone **patient self‑assessment screening tool** specifically to *identify people at risk for acute osteoporotic vertebral compression fractures (OVCF)* as the only action. Below I’ll summarize the evidence, explain the limitations, and give a practical, evidence‑based approach you can appl…	Short answer: **No — current evidence is insufficient to make a strong, universal recommendation either for or against using a patient self‑assessment screening tool alone to identify people with acute osteoporotic vertebral compression fractures (OVCFs).** Self‑assessment tools can help *triage* who needs further testing, but they are not proven replacements for clinical evaluation and imaging (…
14	Medical Treatment	OVCF	I	Is there evidence to make a recommendation for or against immobilization or early activity in adults with acute osteoporotic vertebral compression fracture?	There is insufficient evidence to make a recommendation for or against immobilization or early activity in adults with acute osteoporotic vertebral compression fracture.	Short answer: **No strong evidence supports routine strict immobilization over early, as‑tolerated activity (or vice versa)** for adults with acute osteoporotic vertebral compression fracture (OVCF). Guideline panels judged the evidence insufficient to make a firm recommendation for *strict immobilization*; the clinical approach is to encourage early mobilization as tolerated, avoid prolonged bed…	Short answer (practical clinical recommendation) # Do **not** keep patients with acute osteoporotic vertebral compression fractures (OVCFs) on prolonged absolute immobilization. Favor **early mobilization as tolerated** (with adequate analgesia, activity modification, and optional short-term bracing), reserving short periods of bed rest (a few days) only for severe uncontrolled pain or other medi…	In the management of acute osteoporotic vertebral compression fractures (VCFs), the evidence regarding immobilization versus early activity is evolving. The traditional approach favored bed rest and immobilization, but recent evidence suggests that early mobilization with appropriate pain management is generally more beneficial than prolonged immobilization. Here's a summary based on evidence-bas…
15	Medical Treatment	OVCF	B	Is calcitonin suggested for the relief of pain in adults with acute osteoporotic vertebral compression fractures?	Calcitonin is suggested for relief of pain in adults with acute osteoporotic vertebral compression fractures.	Short answer (from the standpoint of an experienced spine surgeon): **Yes — for short‑term pain relief only.** Salmon calcitonin can be recommended as a *temporary* analgesic for adults with **acute** (recent, symptomatic) osteoporotic vertebral compression fractures who are neurologically intact — typically for up to \~4 weeks — because randomized trials and systematic reviews show reduced pain …	Short answer — **Yes, but only as a short‑term adjunct for acute pain.** **Evidence summary (practical points for clinicians):** * Multiple systematic reviews and randomized trials show **salmon calcitonin (nasal or injectable)** produces clinically meaningful pain relief in *acute* osteoporotic vertebral compression fractures (VCFs), usually evident by **1 week** and up to **4 weeks**. The benef…	Short answer — **Yes, but only as a short‑term, adjunctive option for acute (recent) osteoporotic vertebral compression fracture (OVCF) pain — not as routine long‑term therapy.** Why (summary of the evidence) * Multiple randomized trials and meta‑analyses show that **salmon calcitonin (nasal or parenteral) produces a modest, clinically relevant reduction in acute pain** from recent OVCFs (typical…
16	Medical Treatment	OVCF	B	Is teriparatide suggested for the relief of pain and improvement in quality of life in adults with acute osteoporotic vertebral compression fractures?	Teriparatide is suggested for the relief of pain and improvement in quality of life in adults with acute osteoporotic vertebral compression fractures.	Short answer (bottom line up front): **Yes — teriparatide is reasonable to suggest as part of conservative management for adults with acute osteoporotic vertebral compression fractures (OVCF) when the goal is to improve bone healing, reduce subsequent fracture risk, and — over weeks to months — lessen pain and improve health‑related quality of life (HRQoL).** However, the analgesic effect is **no…	# Short answer Yes — **teriparatide (TPTD)** is a reasonable evidence-based option to *help reduce pain and improve health‑related quality of life (HRQoL)* in adults with acute osteoporotic vertebral compression fractures (OVCFs), but the overall quality of evidence is **moderate-to-low** and the benefits usually accrue over weeks–months rather than immediately. ([JAMA Network][1], [MDPI][2], [Pu…	Short answer — **Yes, with caveats.** Evidence from RCTs, observational cohorts and meta‑analyses shows that teriparatide (PTH 1–34) **promotes fracture‑healing, reduces the risk of new vertebral fractures, and is associated with reduced back pain and improvements in health‑related quality of life over weeks–months** in adults with acute osteoporotic vertebral compression fractures (OVCF). Howeve…
17	Medical Treatment	OVCF	B	Are bisphosphonates suggested for relief of pain and improvement in quality of life in adults with acute osteoporotic vertebral compression fracture? Is its efficacy better or worse than teriparatide?	Bisphosphonates are suggested for relief of pain and improvement in quality of life in adults with acute osteoporotic vertebral compression fracture but are inferior to teriparatide.	Yes, bisphosphonates are frequently used in the management of osteoporotic vertebral compression fractures (VCFs), but their role in providing relief of pain and improving quality of life is nuanced, especially in the acute phase. ### Bisphosphonates and Vertebral Compression Fractures: Bisphosphonates, such as alendronate, risedronate, and zoledronic acid, are primarily used to prevent further b…	Short answer — **Yes, bisphosphonates remain appropriate as first‑line antiresorptive therapy for prevention of future osteoporotic fractures**, but **they have limited and inconsistent evidence for rapid pain relief or early quality‑of‑life (QoL) improvement after an *acute* osteoporotic vertebral compression fracture (OVCF).** By contrast, **teriparatide (an anabolic agent) has stronger evidenc…	Short answer — in adults with an **acute osteoporotic vertebral compression fracture (OVCF)**: • **Bisphosphonates** are *appropriate and recommended* as anti‑osteoporosis therapy to prevent subsequent fractures and to improve longer‑term function/quality‑of‑life, but **they are not a reliable treatment for rapid pain relief in the acute phase**. Evidence for direct, short‑term pain relief or fas…
18	Medical Treatment	OVCF	I	Is there evidence to make a recommendation for or against denosumab for relief of pain in adults with acute osteoporotic vertebral compression fractures?	There is insufficient evidence to make a recommendation for or against denosumab for relief of pain in adults with acute osteoporotic vertebral compression fractures.	Denosumab, a monoclonal antibody that inhibits RANKL (Receptor Activator of Nuclear Factor-kappa B Ligand), is primarily used to treat osteoporosis and prevent fractures by reducing bone resorption. The question of its efficacy for pain relief in adults with acute osteoporotic vertebral compression fractures (VCFs) is nuanced. **Evidence Summary:** 1. **Mechanism of Action**: Denosumab works by i…	Yes, there is evidence supporting the use of denosumab for pain relief in adults with acute osteoporotic vertebral compression fractures (VCFs), although the clinical benefit is not as pronounced as for its primary use in reducing fractures. Denosumab, a monoclonal antibody targeting RANKL (receptor activator of nuclear factor kappa-Β ligand), is primarily used to treat osteoporosis by inhibiting…	Yes, there is evidence to support the use of **denosumab** for the management of pain in adults with acute osteoporotic vertebral compression fractures (VCFs), though the results are somewhat mixed and depend on patient selection and the context of use. Denosumab is a **monoclonal antibody** that inhibits RANKL (Receptor Activator of Nuclear Factor Kappa-Β Ligand), a key regulator of osteoclast a…
19	Medical Treatment	OVCF	I	Is there evidence to make a recommendation for or against fentanyl for relief of pain in adults with acute osteoporotic vertebral compression fractures?	There is insufficient evidence to make a recommendation for or against fentanyl for relief of pain in adults with acute osteoporotic vertebral compression fractures.	Fentanyl is an opioid that can be used for pain management in a variety of conditions, including acute pain from vertebral compression fractures (VCFs). However, when considering its use for managing pain in adults with acute osteoporotic VCFs, the decision should be guided by a careful evaluation of risks and benefits. ### Evidence Against Fentanyl for Acute Osteoporotic VCF Pain: 1. **Short-Ter…	Short answer — No. There is **no good, direct evidence** (no randomized trials or guideline-level data) that supports a specific recommendation *for* fentanyl over other analgesics for acute osteoporotic vertebral compression fractures (OVCFs). At the same time there is **no RCT-based evidence** that specifically shows fentanyl is superior or inferior to other opioid or non‑opioid strategies for …	Short answer — **No**. There is **insufficient, low-quality evidence** to make a firm recommendation for *or* against fentanyl (including transdermal fentanyl) for acute pain from osteoporotic vertebral compression fractures (OVCFs). Why — the evidence base * The recent multi‑society clinical guideline for adults with OVCFs explicitly states: *“There is insufficient evidence to make a recommendat…
20	Medical Treatment	OVCF	C	Can teriparatide be considered in adults with acute osteoporotic vertebral compression fractures to reduce the risk of future fragility fractures?	Teriparatide may be considered in adults with acute osteoporotic vertebral compression fractures to reduce the risk of future fragility fractures.	Short answer: **Yes — teriparatide (TPTD) can reasonably be considered in adults with an acute osteoporotic vertebral compression fracture (OVCF) to reduce the risk of subsequent fragility (especially new vertebral) fractures — but it’s best reserved for patients at high/very-high imminent risk and used as part of a treatment plan that addresses duration, follow‑on therapy, safety, cost and patie…	# Short answer Yes — for **adults with acute osteoporotic vertebral compression fractures (OVCFs)**, teriparatide is an evidence‑based option to consider to **reduce the risk of subsequent fragility (especially vertebral) fractures**, particularly in patients who are *very high risk* (multiple/recent vertebral fractures, very low BMD, glucocorticoid use, failure/intolerance of antiresorptives). S…	Yes, teriparatide can be considered in adults with acute osteoporotic vertebral compression fractures (VCFs) to reduce the risk of future fragility fractures. This is supported by a growing body of evidence suggesting that teriparatide, a recombinant form of parathyroid hormone (PTH), not only promotes bone formation but also improves bone density and microarchitecture, thereby reducing the risk …
21	Medical Treatment	OVCF	C	Can bisphosphonates be considered in adults with acute osteoporotic vertebral compression fractures to reduce the risk of future fragility fractures?	Bisphosphonates may be considered in adults with acute osteoporotic vertebral compression fractures to reduce the risk of future fragility fractures.	Short answer: **Yes — bisphosphonates are an appropriate, evidence‑based option to start in adults with acute osteoporotic vertebral compression fractures (OVCF) to reduce the risk of future fragility fractures**, provided you evaluate the patient’s overall fracture risk, comorbidities and contraindications. They are one of the standard first‑line antiresorptive therapies and do not appear to del…	Short answer: **Yes — bisphosphonates are appropriate to consider for secondary prevention after an acute osteoporotic vertebral compression fracture (VCF)**. Randomized trials, meta‑analyses, and major guidelines support bisphosphonates as first‑line anti‑resorptive therapy to reduce the risk of subsequent vertebral (and overall fragility) fractures in patients with osteoporosis. ([Cochrane][1],…	Yes, bisphosphonates can be considered in adults with acute osteoporotic vertebral compression fractures (VCFs) to reduce the risk of future fragility fractures. The use of bisphosphonates in this context is supported by a substantial body of evidence demonstrating their efficacy in improving bone mineral density (BMD), reducing fracture risk, and improving clinical outcomes. ### Mechanism of Act…
22	Medical Treatment	NVCF	I	Is there evidence to make a recommendation for or against interventional treatment as compared to non-interventional pharmacologic treatments and non-pharmacologic treatments in terms of reducing severity and duration of pain and disability in adults with neoplastic vertebral fractures?	There is insufficient evidence to make a recommendation for or against interventional treatment as compared to non-interventional pharmacologic treatments and non-pharmacologic treatments in terms of reducing severity and duration of pain and disability in adults with neoplastic vertebral fractures.	Short answer (clinician summary) There is **moderate-quality evidence** that percutaneous interventional treatments (vertebroplasty, balloon kyphoplasty, and combined ablation + augmentation strategies) produce **rapid and clinically meaningful short‑term pain relief and reduced opioid use, with some improvement in function**, for patients with **neoplastic (cancer‑related) vertebral compression …	Short answer (bottom line up front): **Yes** — for *neoplastic* (cancer‑related) vertebral compression fractures (VCFs) there is moderate-quality evidence that percutaneous **vertebral augmentation** (vertebroplasty or balloon kyphoplasty) gives **faster and greater short‑term pain relief and functional improvement** than non‑interventional care (analgesics ± rehabilitation or radiotherapy alone)…	Short answer (practical): **Yes — moderate-quality evidence supports percutaneous vertebral augmentation (vertebroplasty/kyphoplasty) over non‑interventional medical care for more rapid and greater short‑term pain relief and improved function in adults with *neoplastic* (metastatic/primary tumor) vertebral compression fractures.** That is the conclusion used in the major specialty guideline (NASS…
23	Medical Treatment	NVCF	I	Is there evidence to make a recommendation for or against sequencing of radiation therapy and vertebral augmentation in adults with neoplastic vertebral fractures？	There is insufficient evidence to make a recommendation for or against sequencing of radiation therapy and vertebral augmentation in adults with neoplastic vertebral fractures.	Short answer: **No — current high-quality evidence is insufficient to make a blanket recommendation for or against a specific sequence of radiation therapy (RT) and vertebral augmentation (vertebroplasty/kyphoplasty) in adults with neoplastic (metastatic/myeloma) vertebral fractures.** Management should be individualized by a multidisciplinary team based on instability, neurologic status, pain, p…	Short answer: **No — current evidence is insufficient to make a firm, general recommendation for or against a particular sequence of radiotherapy (RT) and vertebral augmentation (vertebroplasty/kyphoplasty) in adults with neoplastic vertebral compression fractures.** Clinical practice is therefore individualized and multidisciplinary. ([ScienceDirect][1], [Spine Society][2]) # What the evidence a…	Short answer: **No — current evidence is insufficient to make a broad, evidence‑based recommendation for or against a specific universal sequence of radiation therapy (RT) and vertebral augmentation (vertebroplasty/kyphoplasty) in adults with neoplastic vertebral fractures.** Management should be individualized in a multidisciplinary setting. ([ScienceDirect][1], [spine.org][2]) Why I say that (e…
24	Medical Treatment	NVCF	I	Is there evidence to make a recommendation for or against timing of non-interventional therapy or vertebral augmentation in adults with neoplastic vertebral fractures?	There is insufficient evidence to make a recommendation for or against timing of non-interventional therapy or vertebral augmentation in adults with neoplastic vertebral fractures.	Short answer (clinical bottom line) There is **not** high‑quality randomized trial evidence that precisely defines an optimal *time window* for vertebral augmentation (VA — vertebroplasty/kyphoplasty) in **neoplastic/pathologic vertebral compression fractures (VCFs)**. However, moderate‑quality observational data, disease‑specific consensus statements, and guideline evidence syntheses support **c…	Short answer (bottom line up front): **No — current evidence is insufficient to make a firm, general recommendation for *when* to perform non‑interventional therapy versus vertebral augmentation for adults with neoplastic (tumor‑related) vertebral compression fractures.** Decisions should therefore be individualized in a multidisciplinary setting (spine surgeon/neurosurgeon, radiation oncology, m…	# Short answer Current evidence is **insufficient to make a firm recommendation for or against a specific timing** (early vs delayed) of non‑interventional therapy **or** vertebral augmentation (vertebroplasty/kyphoplasty) for adults with **neoplastic (malignant/metastatic) vertebral fractures**. ([ScienceDirect][1]) # What the literature and guidelines say (essentials) * A recent evidence‑based …
25	Imaging Diagnosis	OVCF	B	Are flexion/extension radiographs suggested as an option for diagnosing acute osteoporotic vertebral compression fractures when MRI cannot be obtained?	Flexion/extension radiographs are suggested as an option for diagnosing acute osteoporotic vertebral compression fractures when MRI cannot be obtained.	Flexion and extension radiographs are not typically recommended for diagnosing acute osteoporotic vertebral compression fractures (VCFs) when MRI cannot be obtained. The primary reason for this is that VCFs are largely diagnosed based on radiographs (such as standard AP and lateral X-rays), CT scans, or MRI, which can clearly show the presence and extent of the fracture. Flexion and extension rad…	When diagnosing acute osteoporotic vertebral compression fractures (VCFs), **flexion/extension radiographs** are generally not recommended as the first-line diagnostic tool, particularly when **MRI** cannot be obtained. Here’s why: 1. **Diagnostic Accuracy**: Flexion/extension radiographs primarily assess the stability of the spine, but they do not offer sufficient diagnostic clarity for identify…	Flexion/extension radiographs are generally **not** recommended as a first-line diagnostic tool for detecting acute osteoporotic vertebral compression fractures (VCFs), especially when MRI cannot be obtained. The primary reason for this is that flexion/extension radiographs are more useful in evaluating **spinal instability** or **spondylolisthesis** rather than **acute fractures**, particularly …
26	Imaging Diagnosis	OVCF	B	Is scintigraphy (bone scan) suggested as an alternative imaging modality to diagnose acute osteoporotic vertebral compression fractures when MRI cannot be obtained?	Scintigraphy (bone scan) is suggested as an alternative imaging modality to diagnose acute osteoporotic vertebral compression fractures when MRI cannot be obtained.	Short answer: **Yes — but with caveats.** When MRI is unavailable or contraindicated, radionuclide bone imaging **(especially SPECT/CT)** is a reasonable alternative to help identify *active* (recent) osteoporotic vertebral compression fractures (VCFs). However, planar bone scintigraphy alone is less specific than MRI, and SPECT/CT performs best and should be preferred when available. ([ACR Searc…	Short answer: **Yes — nuclear bone imaging can be a reasonable alternative when MRI is unobtainable, but with important caveats.** In practice you should favour **SPECT/CT** (or bone scan + targeted CT) rather than planar scintigraphy alone, be aware of early false‑negatives, and combine the result with CT/radiographs and clinical context. MRI, however, remains the gold standard for identifying b…	Short answer: **Yes — bone scintigraphy can be used as an alternative when MRI is unavailable or contraindicated, but it has limitations and is *not* as good as MRI for distinguishing acute from chronic or benign from malignant causes.** When available, **SPECT/CT** (a hybrid bone scan + CT) is considerably more accurate than planar bone scintigraphy and approaches MRI in clinical usefulness. Why…
27	Imaging Diagnosis	OVCF	I	Is there evidence to make a recommendation for or against dual-energy CT for the diagnosis of acute osteoporotic vertebral compression fractures?	There is insufficient evidence to make a recommendation for or against dual-energy CT for the diagnosis of acute osteoporotic vertebral compression fractures.	Short answer (bottom-line recommendation) Yes — **there is good and growing evidence that dual‑energy CT (DECT) reliably detects bone‑marrow edema (BME) associated with acute osteoporotic vertebral compression fractures (OVCFs), and it can be recommended as a clinically useful alternative to MRI when MRI is unavailable, contraindicated, or impractical.** However, the evidence does **not** yet sup…	# Short answer (clinical recommendation) Yes — current evidence supports a **conditional (weak) recommendation *for* using modern dual‑energy CT (DECT, with virtual non‑calcium/iodine mapping) as an alternative tool to detect acute bone‑marrow edema (and therefore acute/“new”) osteoporotic vertebral compression fractures when MRI is unavailable or contraindicated.** However, MRI remains the refer…	# Short answer Yes — **there is moderate-quality evidence that dual‑energy CT (DECT), using virtual noncalcium (VNCa) / material‑decomposition techniques, can detect bone‑marrow edema (BME) and identify acute osteoporotic vertebral compression fractures with diagnostic accuracy approaching MRI.** Therefore DECT can be **recommended as a pragmatic alternative to MRI** when MRI is unavailable, cont…
28	Imaging Diagnosis	OVCF	I	Is there evidence to make a recommendation for or against the use of radiographs for diagnosing acute osteoporotic vertebral compression fractures?	There is insufficient evidence to make a recommendation for or against the use of radiographs for diagnosing acute osteoporotic vertebral compression fractures.	Short answer (practical, evidence‑based): **Yes — use plain radiographs as the usual first‑line screening test for suspected osteoporotic vertebral compression fracture (VCF), but do not rely on them to rule in/out acute fractures or to determine acuity.** If radiographs are normal or equivocal and clinical suspicion remains (or if acuity must be determined for treatment), obtain MRI (or dual‑ene…	# Short answer (experienced-spine-surgeon view) Yes — **plain radiographs (AP and lateral spine X‑rays)** are appropriate as the initial imaging test for suspected osteoporotic vertebral compression fracture (VCF) because they are widely available, inexpensive, and detect most moderate–severe deformities. However, the evidence shows they have **limited sensitivity for early/low‑grade or non‑displ…	Yes, there is evidence both for and against the use of radiographs (X-rays) in diagnosing acute osteoporotic vertebral compression fractures (VCFs). However, the consensus among recent studies and guidelines suggests that while radiographs may be helpful in certain contexts, they are not the most sensitive or reliable diagnostic tool for identifying acute VCFs, especially in the early stages of f…
29	Imaging Diagnosis	OVCF	B	Is it suggested that the presence of a fluid sign or edema in a dual energy CT scan can differentiate new or acute osteoporotic vertebral compression fractures from older fractures?	It is suggested that the presence of a fluid sign or edema in dual energy CT scan can differentiate new or acute osteoporotic vertebral compression fractures from older fractures.	Yes, the presence of a fluid sign or edema on a dual-energy CT (DECT) scan can be helpful in differentiating new or acute osteoporotic vertebral compression fractures (VCFs) from older fractures, as supported by recent evidence-based research. Dual-energy CT scans offer enhanced tissue differentiation by using two different X-ray energy levels, which helps in distinguishing between different type…	# Short answer — yes, with caveats Presence of **bone‑marrow edema (BME)** — which can appear as a “fluid sign” on MRI — is a reliable marker of an **acute/new** osteoporotic vertebral compression fracture (VCF). Modern **dual‑energy CT (DECT)** techniques (virtual‑non‑calcium / water maps, spectral/spectral‑decomposition reconstructions) detect the same marrow edema signal and have been shown to…	# Short answer Yes — **dual‑energy CT (DECT) that shows bone‑marrow edema (via virtual non‑calcium/BME maps)** strongly suggests an **acute/new** osteoporotic vertebral compression fracture, whereas the **absence** of BME on DECT favors a **chronic/older** fracture. Multiple prospective and comparative studies show DECT’s BME maps correlate closely with MRI and can discriminate acute from chronic…
30	Imaging Diagnosis	OVCF	I	Is there evidence to make recommendation for or against the use of the vacuum sign cleft on radiographs or bone scan to confirm a nonunion painful fracture?	There is insufficient evidence to make recommendation for or against the use of the vacuum sign cleft on radiographs or bone scan to confirm a nonunion painful fracture.	Short answer: **No — the intravertebral “vacuum” or cleft sign on radiographs/CT is a useful *supportive* marker of vertebral body pseudarthrosis/instability (and is often associated with painful nonunion / Kümmell disease), but the evidence does not support using the vacuum sign *alone* to definitively confirm a symptomatic nonunion.** It should be interpreted together with clinical features and…	Short answer (bottom line up front): **Yes — the intravertebral vacuum cleft (IVC, “vacuum sign” or cleft) is a well‑recognized radiographic sign that strongly suggests vertebral body nonunion/pseudarthrosis and dynamic instability and is clinically useful as part of the work‑up of a painful chronic vertebral compression fracture.** However, the evidence is largely observational (case series/coho…	Short answer: **No — current evidence is insufficient to make a firm recommendation for *or* against using the intravertebral vacuum (cleft) sign on radiographs or bone scan alone to confirm a painful non‑union (Kümmell/pseudarthrosis).** You can *use* the sign as an important diagnostic clue, but it must be interpreted with other imaging and the clinical picture. ([Spine][1], [PMC][2]) Why — the…
31	Imaging Diagnosis	NVCF	B	Are routine MRI sequences suggested as a method to differentiate osteoporotic from neoplastic vertebral fractures？	Findings on routine MRI sequences are suggested as a method to differentiate osteoporotic from neoplastic vertebral fractures.	# Short answer — yes, but with limits Routine MRI sequences (T1‑weighted, T2‑weighted and fluid‑sensitive/STIR) are the **first‑line** imaging method and will correctly distinguish benign osteoporotic from malignant (neoplastic) vertebral compression fractures in a large proportion of cases because they show characteristic patterns (marrow fat preservation or replacement, fracture‑line patterns, …	Short answer: **Routine MRI sequences (T1, T2, STIR) are a valuable first-line test and are highly sensitive for detecting marrow abnormality, but they are *not* reliably specific enough by themselves to definitively separate osteoporotic (benign) from neoplastic (malignant) vertebral compression fractures.** Use additional MRI techniques (contrast enhancement, chemical‑shift/Dixon, diffusion‑wei…	Short answer: **Yes** — routine MRI sequences *are* suggested as a method to help differentiate osteoporotic (benign) from neoplastic (malignant) vertebral compression fractures, but they have limits and are best used together with dedicated sequences (contrast, diffusion, chemical‑shift) and clinical context. ([Spine][1], [American Journal of Neuroradiology][2]) Why (evidence summary) * Major gu…
32	Imaging Diagnosis	NVCF	B	Are specific MRI sequences suggested to differentiate osteoporotic from neoplastic vertebral fractures？	Specific MRI sequences are suggested to differentiate osteoporotic from neoplastic vertebral fractures.	# Short answer — yes. Specific MRI sequences (and combinations of them) are recommended because no single conventional sequence is perfectly specific. An evidence‑based MRI protocol to distinguish **osteoporotic (benign) from neoplastic (malignant) vertebral compression fractures** typically includes: * **Sagittal T1‑weighted** (best single routine sequence to detect marrow replacement → low T1 s…	# Short answer Yes — modern MRI protocols use a combination of **conventional sequences plus specific advanced sequences** (chemical‑shift/Dixon, diffusion‑weighted imaging with ADC maps, and, when needed, contrast‑enhanced/DCE imaging) to improve discrimination of **osteoporotic (benign)** versus **neoplastic (malignant)** vertebral compression fractures. No single sequence is perfect, but a mul…	Yes, there are specific MRI sequences that can help differentiate osteoporotic vertebral fractures from neoplastic (cancer-related) vertebral fractures. The distinction between these two types of fractures is crucial because their management and prognosis differ significantly. ### MRI Sequences: 1. **T1-weighted images (T1WI)**: * **Osteoporotic fractures** typically show a loss of normal bone ma…
33	Imaging Diagnosis	NVCF	B	Is diffusion weighted imaging (DWI) suggested as a MR sequence to distinguish osteoporotic from neoplastic vertebral fractures?	Diffusion weighted imaging (DWI) is suggested as a MR sequence to distinguish osteoporotic from neoplastic vertebral fractures.	Short answer: **Yes — DWI (with ADC measurement) is a recommended *adjunct* MR sequence** to help distinguish osteoporotic (benign) from neoplastic (malignant) vertebral compression fractures, but it should **not** be used in isolation. Use it together with conventional sequences, chemical‑shift/fat‑fraction techniques, contrast when appropriate, and the clinical picture. ([SpringerLink][1], [PMC…	Short answer: **Yes — DWI (with ADC measurement) is a recommended adjunct MR sequence** to help distinguish osteoporotic (benign) from neoplastic (malignant) vertebral compression fractures, but **it should not be used in isolation**. Interpret DWI/ADC together with conventional sequences (T1, STIR/fat‑suppressed T2), contrast imaging or chemical‑shift/fat‑fraction techniques, and the clinical pi…	Short answer: **Yes — DWI is recommended as an adjunct MR sequence** to help distinguish osteoporotic (benign) from neoplastic (malignant) vertebral compression fractures, but **it should not be used alone**. Quantitative DWI (ADC mapping) improves diagnostic accuracy, yet ADC thresholds vary between studies and imaging protocols, so DWI is best interpreted together with conventional MRI (T1/T2/f…
34	Imaging Diagnosis	NVCF	B	Is contrast enhanced perfusion MRI suggested as a method to differentiate between osteoporotic and neoplastic vertebral compression fractures?	Contrast enhanced perfusion MRI is suggested as a method to differentiate between osteoporotic and neoplastic vertebral compression fractures.	Short answer: **Yes — dynamic/contrast‑enhanced (perfusion) MRI is recommended as an adjunctive imaging tool to help differentiate osteoporotic (benign) from neoplastic (metastatic) vertebral compression fractures.** Multiple guideline and research sources support its use, but it is **not** perfectly specific and is best used together with conventional MRI sequences, diffusion‑weighted imaging (D…	# Short answer Yes — **contrast-enhanced perfusion MRI (dynamic contrast‑enhanced MRI / DCE‑MRI)** is a recommended and evidence‑based adjunct to conventional MR sequences when you need to distinguish osteoporotic (benign) from neoplastic (malignant) vertebral compression fractures. DCE‑MRI provides quantitative perfusion/permeability metrics (eg, **K^trans**, **V\_p**, wash‑in slope) that are ty…	Short answer: **Yes — dynamic/contrast‑enhanced (perfusion) MRI (DCE‑MRI) is a recommended adjunct to help distinguish osteoporotic (benign) from neoplastic (malignant/metastatic) vertebral compression fractures, but it is not a sole definitive test.** Use it when standard MRI sequences are equivocal; combine its results with DWI, chemical‑shift imaging, PET/CT and the clinical picture for best a…
35	Imaging Diagnosis	NVCF	B	Is PET scan suggested to differentiate between osteoporotic and neoplastic vertebral compression fractures?	PET scan is suggested to differentiate between osteoporotic and neoplastic vertebral compression fractures.	Short answer: **Yes — FDG PET/CT can be a useful adjunct to help distinguish malignant (neoplastic) from osteoporotic vertebral compression fractures, but it is not definitive on its own and is not first‑line.** Use it when MRI is equivocal or when there is known/possible systemic malignancy; interpret PET with caution because uptake overlaps between benign acute fractures, infection, healing, an…	# Short answer — yes, but only as an **adjunct**: FDG‑PET/CT is sensitive for detecting malignant vertebral compression fractures (VCFs) but less specific than MRI, so it’s useful when MRI and clinical data are indeterminate or when whole‑body staging is needed. ([ScienceDirect][1], [PMC][2], [NCBI][3]) ### Evidence summary (practical points for a spine surgeon) * **Sensitivity is high, specifici…	# Short answer (as a spine surgeon): Yes — **FDG‑PET/CT can be a useful adjunct** to help differentiate osteoporotic (benign) from neoplastic (malignant) vertebral compression fractures, but it is **not a standalone test**. MRI remains the first‑line study for most cases; PET/CT is most helpful when MRI is equivocal, the patient has a history of cancer, or whole‑body staging / search for a primar…
36	Imaging Diagnosis	NVCF	I	Is there evidence to make a recommendation for or against the use of bone scans to differentiate osteoporotic from neoplastic vertebral compression fractures?	There is insufficient evidence to make a recommendation for or against the use of bone scans to differentiate osteoporotic from neoplastic vertebral compression fractures.	Short answer — **No**: planar bone scintigraphy (99mTc‑MDP) by itself is **not** reliable enough to distinguish osteoporotic (benign) from neoplastic vertebral compression fractures and should **not** be used alone for that distinction. However, modern nuclear techniques (SPECT/CT or quantitative SPECT) can be a useful adjunct when MRI is unavailable or inconclusive, and bone scans remain useful …	Short answer — **no**: routine planar bone scans (Tc‑99m bone scintigraphy) should **not** be relied on to distinguish osteoporotic (benign) from neoplastic (malignant) vertebral compression fractures. They detect increased bone turnover well (so are sensitive for a recent/active fracture) but are **nonspecific** for malignancy. MRI (with appropriate sequences), SPECT/CT or PET/CT give substantia…	Short answer: **No — planar bone scintigraphy (a conventional “bone scan”) should not be relied on to distinguish osteoporotic (benign) from neoplastic (malignant) vertebral compression fractures.** The evidence and current practice guidelines favor **MRI** (with specific sequences/contrast) as the first‑line test for differentiation; when MRI is inconclusive or unavailable, **FDG‑PET/CT** or **S…
37	Imaging Diagnosis	NVCF	I	Is there evidence to make a recommendation for or against the use of CT to differentiate osteoporotic from neoplastic vertebral compression fractures?	There is insufficient evidence to make a recommendation for or against the use of CT to differentiate osteoporotic from neoplastic vertebral compression fractures.	Short answer — **no strong evidence supports using routine CT alone to tell osteoporotic from neoplastic (metastatic/primary malignant) vertebral compression fractures**. MRI remains the imaging test of choice for this diagnostic question; CT (including modern dual‑energy techniques) can help in selected situations (when MRI is contraindicated or non‑diagnostic) but the evidence is insufficient t…	Short answer: **No — current evidence is insufficient to recommend using CT alone to differentiate osteoporotic (benign) from neoplastic (malignant) vertebral compression fractures.** CT can show suggestive morphologic signs, but MRI (and sometimes PET/CT or biopsy) remains the preferred problem‑solving test when malignancy is suspected. ([ScienceDirect][1], [JACR][2]) Why (evidence summary, clin…	# Short answer Yes — high-quality guideline review found **insufficient evidence to make a recommendation either for or against using CT alone** to distinguish osteoporotic (benign) from neoplastic (malignant) vertebral compression fractures. MRI (and, when needed, PET or biopsy) remains the preferred/most accurate problem‑solving modality. ([ScienceDirect][1], [SpringerLink][2]) # What the evide…
38	Interventional Treatment	OVCF	I	Is there evidence to make a recommendation for or against facet blocks in addition to percutaneous vertebroplasty compared to percutaneous vertebroplasty alone in adults with osteoporotic vertebral compression fractures?	There is insufficient evidence to make a recommendation for or against facet blocks in addition to percutaneous vertebroplasty compared to percutaneous vertebroplasty alone in adults with osteoporotic vertebral compression fractures.	Short answer (practical takeaway as an experienced spine surgeon): There is **some randomized and observational evidence** that adding a facet (or medial-branch) block to percutaneous vertebroplasty (PVP) gives **better short‑term pain and disability relief** (days → \~1 month) compared with PVP alone, but **no consistent long‑term advantage** is shown and the overall evidence quality is limited.…	Nice question — good one for a spine surgeon who wants to marry pathophysiology with evidence. Short answer first, then the evidence and a practical recommendation. # Bottom line / recommendation (clinically actionable) There **is** evidence that adding a facet‑joint/medial‑branch block (FB) to percutaneous vertebroplasty (PVP) produces **better short‑term pain and function** than PVP alone in ad…	Short answer (bottom line first) There is **some moderate‑to‑low quality evidence** from a few small randomized and prospective studies that adding a facet (posterior element / medial‑branch) block to percutaneous vertebroplasty (PVP) can give **better short‑term pain relief** than PVP alone, but there is **no convincing evidence of sustained long‑term benefit**, and the trials are limited by siz…
39	Interventional Treatment	OVCF	I	Is there evidence to make a recommendation for or against facet blocks with local anesthetics and corticosteroids in adults with osteoporotic vertebral compression fractures?	There is insufficient evidence to make a recommendation for or against facet blocks with local anesthetics and corticosteroids in adults with osteoporotic vertebral compression fractures.	# Short answer (clinical, evidence-based) There is **insufficient evidence to make a recommendation for or against** the use of facet (medial-branch / intra‑articular) blocks with local anesthetic ± corticosteroid for adults with osteoporotic vertebral compression fractures (OVCF). This is the conclusion reached in the recent NASS evidence‑based guideline: Grade of Recommendation **I** (insuffici…	Short answer — **Yes, but only a conditional/weak recommendation in selected patients**. **Summary of the evidence** * Multiple small randomized and observational studies show that **medial‑branch blocks (MBB) or facet joint blocks with local anaesthetic ± corticosteroid** can provide *short‑term* pain relief for people with osteoporotic vertebral compression fractures (OVCF), and in some studies…	Short answer — **Yes, but with important caveats.** Current evidence supports using facet (medial-branch/facet‑joint) blocks with local anesthetic ± corticosteroid *as an adjunct* to treat pain from osteoporotic vertebral compression fractures (OVCF), particularly to improve short‑term pain after vertebral augmentation (vertebroplasty/kyphoplasty) or when posterior‑element (facet/medial branch) p…
40	Interventional Treatment	OVCF	C	Can vertebral augmentation be considered as a safe and effective option to treat multiple vertebral fractures during one procedure time with a low risk in adults with osteoporotic vertebral compression fractures?	Vertebral augmentation may be considered as a safe and effective option to treat multiple vertebral fractures during one procedure time with a low risk in adults with osteoporotic vertebral compression fractures.	# Short answer (practical take–home) Yes — with appropriate patient selection and experienced operators, vertebral augmentation (vertebroplasty/kyphoplasty) performed for multiple osteoporotic vertebral compression fractures in a **single session** can be a safe and effective option to rapidly reduce pain and improve function. However, the evidence specific to *single‑session multilevel* procedur…	Short answer (practical): **Yes — in appropriately selected adults with osteoporotic vertebral compression fractures (OVCFs), percutaneous vertebral augmentation (vertebroplasty or kyphoplasty) done for multiple levels in a single session can be a safe and effective option** to achieve rapid pain relief and early mobilization. However, that conclusion comes with important caveats: patient selecti…	Short answer — **Yes, with important caveats.** Single‑session multilevel vertebral augmentation (VA — vertebroplasty or kyphoplasty) **can be a safe and effective option** to treat multiple osteoporotic vertebral compression fractures (OVCFs) in adults **when patients are carefully selected and the procedure is done by experienced teams using proper technique**. However, the highest‑quality rand…
41	Interventional Treatment	OVCF	A	Is vertebral augmentation recommended for treating adults with acute osteoporotic vertebral compression fracturesthe and does it provide rapid and sustained clinically and statistically significant improvement in pain and function？	Vertebral augmentation is recommended as it provides rapid and sustained clinically and statistically significant improvement in pain and function in adults with acute osteoporotic vertebral compression fractures.	# Short answer — practical, evidence‑based takeaways Yes — **vertebral augmentation (VA)** can be a reasonable option for *selected adults with acute osteoporotic vertebral compression fractures (OVCFs)* who have severe, refractory pain or cannot mobilize despite optimized medical care. However the evidence is **heterogeneous**: **balloon kyphoplasty (BKP/“kyphoplasty”)** has more consistent tria…	"Vertebral augmentation, specifically **vertebroplasty** and **kyphoplasty**, has become a common intervention for adults with **acute osteoporotic vertebral compression fractures (VCFs)**. However, whether it is recommended as a first-line treatment depends on various clinical factors, including the severity of pain, functional impairment, and the risk of complications. ### Evidence on Effective…	Short answer — **Yes, but with important caveats.** Vertebral augmentation (VA — vertebroplasty or balloon kyphoplasty) can produce **rapid and often clinically meaningful pain relief and functional improvement** in many adults with acute osteoporotic vertebral compression fractures (OVCFs), especially when used *selectively* for patients with severe, refractory pain or disability. However, the e…
42	Interventional Treatment	OVCF	B	Is vertebral augmentation suggested to improve the segmental alignment compared to medical treatment in adults with osteoporotic vertebral compression fractures?	Vertebral augmentation is suggested to improve the segmental alignment compared to medical treatment in adults with osteoporotic vertebral compression fractures.	Short answer — **yes for local (segmental) correction, no (or only inconsistently) for meaningful global sagittal realignment.** ### What the evidence shows (brief, evidence‑based) * **Local/segmental effects:** Balloon **kyphoplasty (BKP)** and, to a lesser extent, vertebroplasty (PVP) typically restore some vertebral body height and reduce the **local kyphotic angle** at the treated level. Mult…	Short answer — **yes, but with important limits and caveats.** **What the evidence shows (summary for a surgeon):** * Percutaneous **kyphoplasty (BKP)** reliably produces **better immediate restoration of vertebral height and reduction of the local wedge/kyphotic angle** than conservative (medical) treatment in osteoporotic vertebral compression fractures (OVCF). Multiple meta‑analyses and system…	Short answer (clinical bottom line): Yes — **vertebral augmentation, especially balloon kyphoplasty, reliably produces greater short‑term restoration of vertebral height and reduction of local kyphotic angulation than conservative (medical) treatment**, but those radiographic gains are often **partially lost over time**, and the **long‑term functional benefit from improved segmental alignment is …
43	Interventional Treatment	OVCF	I	Is there evidence to make a recommendation for or against vertebral augmentation compared to medical treatment in terms of new, adjacent-level, or distant fractures in adults with osteoporotic vertebral compression fractures?	There is conflicting evidence to make a recommendation for or against vertebral augmentation compared to medical treatment in terms of new, adjacent-level, or distant fractures in adults with osteoporotic vertebral compression fractures.	Short answer (clinical bottom line): **No — there is not consistent, high‑quality evidence to make a firm recommendation for *or* against vertebral augmentation (vertebroplasty/kyphoplasty) based *solely* on the risk of developing new, adjacent‑level, or distant osteoporotic vertebral fractures.** The literature is heterogeneous: some randomized trials and systematic reviews show no clear increas…	Here’s what the current evidence shows regarding the risk of new, adjacent-level, or distant fractures when comparing vertebral augmentation (vertebroplasty or kyphoplasty) to medical (conservative) treatment in adults with osteoporotic vertebral compression fractures (OVCFs): --- ## Adjacent-Level and New Fracture Risk * A **2024 network meta-analysis** of 23 randomized controlled trials (2,838 …	Short answer — No strong **evidence-based** reason to *either* recommend or oppose vertebral augmentation (vertebroplasty/kyphoplasty) **solely** on the basis of causing or preventing new, adjacent, or distant osteoporotic vertebral fractures. The literature is mixed and context‑dependent, so decisions should be individualized and made with shared decision‑making. ([PMC][1], [Cochrane Library][2]…
44	Interventional Treatment	OVCF	B	For adults with osteoporotic vertebral compression fractures containing vertebral cleft,can vertebral augmentation improve height and wedge angle, and relieve pain?	For adults with osteoporotic vertebral compression fractures containing vertebral cleft, it is suggested that vertebral augmentation can improve height and wedge angle, but this restoration has no significant difference in pain relief.	Short answer — **Yes, with important caveats.** For adults with osteoporotic vertebral compression fractures (OVCF) that contain an intravertebral cleft (IVC, aka vertebral/“vacuum” cleft or Kummell disease), percutaneous vertebral augmentation (vertebroplasty or kyphoplasty) reliably **reduces pain** and commonly produces **immediate restoration of vertebral height and improvement of wedge (kyph…	# Short answer Yes — in adults with osteoporotic vertebral compression fractures (OVCFs) that contain an intravertebral cleft (IVC / “vertebral cleft” / intravertebral vacuum), percutaneous vertebral augmentation (vertebroplasty or kyphoplasty) generally **relieves pain** and can **partially restore vertebral height and reduce wedge (kyphotic) angle**, with balloon kyphoplasty typically producing…	Short answer (clinical bottom line) Yes — in adults with osteoporotic vertebral compression fractures (OVCFs) that contain an intravertebral cleft (IVC / “vertebral cleft” / Kummell’s disease), percutaneous vertebral augmentation (vertebroplasty or kyphoplasty) commonly produces rapid and clinically meaningful pain relief and usually gives some immediate restoration of anterior height and reducti…
45	Interventional Treatment	OVCF	B	Can kyphoplasty improve height restoration and kyphotic angle, and can the degree of height restoration and kyphotic angle provide further improvement in pain relief or function in adults with osteoporotic vertebral compression fractures?	It is suggested that kyphoplasty shows improved height restoration and kyphotic angle, but degree of height restoration and kyphotic angle did not provide further improvement in pain relief or function in adults with osteoporotic vertebral compression fractures.	Short answer (practical takeaways, like I’d tell a colleague or a patient) * Yes — balloon kyphoplasty (KP) reliably *restores some vertebral height and reduces local kyphotic deformity* more than conservative care and generally more than vertebroplasty on radiographs. ([PMC][1]) * No clear, consistent rule that more height restoration or greater kyphotic-angle correction **guarantees** better pa…	Short answer up front — yes: **kyphoplasty reliably restores some vertebral height and improves local kyphotic angle compared with the pre‑operative deformity**, but **the link between the *amount* of height/kyphosis correction and additional pain‑ or function‑benefit is inconsistent** in the evidence. Some recent observational data suggest better radiographic restoration can reduce residual back…	Short answer (practical, evidence‑based): Yes — balloon kyphoplasty reliably *restores some vertebral height* and *reduces kyphotic deformity* compared with the pre‑operative state, and on average yields better radiographic height/angle correction than vertebroplasty. However, the **amount** of height or kyphosis correction does **not consistently predict** the degree of pain relief or functional…
46	Interventional Treatment	OVCF	B	Are vertebroplasty and kyphoplasty, regardless of height restoration or kyphotic angle improvement, equivalent in providing pain relief and improved function in adults with osteoporotic vertebral compression fractures?	It is suggested that vertebroplasty and kyphoplasty, regardless of height restoration or kyphotic angle improvement, are equivalent in providing pain relief and improved function in adults with osteoporotic vertebral compression fractures.	Short answer — **yes, for pain relief and functional improvement most of the evidence shows vertebroplasty (VP/PVP) and balloon kyphoplasty (KP/BKP) are broadly equivalent**. Kyphoplasty is more likely to restore vertebral height and correct local kyphosis, but those radiographic gains do **not** reliably translate into superior pain or disability outcomes in the bulk of comparative studies. ([Ne…	Short answer (clinically practical): **No — randomized trials and high-quality reviews do not show a clear, consistent advantage of kyphoplasty over vertebroplasty for pain relief or functional improvement.** Both procedures generally produce similar reductions in pain and improvements in function; the more reproducible differences are radiographic (height restoration, kyphosis correction) and so…	# Short answer (bottom line up front) Yes — for the *primary goals of acute pain relief and short‑to‑medium term functional improvement* in adults with osteoporotic vertebral compression fractures (OVCFs), vertebroplasty (VP) and balloon kyphoplasty (KP) perform broadly **equivalently**. Multiple systematic reviews and comparative studies show similar reductions in pain scores and similar improve…
47	Interventional Treatment	OVCF	B	Is there an optimal timing for treatment with vertebral augmentation in adults with osteoporotic vertebral compression fractures, and is delayed treatment associated with worse clinical outcomes?	In adults with osteoporotic vertebral compression fractures, it is suggested that there is optimal timing for treatment with vertebral augmentation and delayed treatment is associated with worse clinical outcomes.	# Short answer (surgeon’s take) Yes — multiple recent studies and guideline reviews show *timing matters*. Earlier vertebral augmentation (definitions vary but typically **within 2–6 weeks** or commonly **<4 weeks**) for patients with acute, severe, refractory osteoporotic vertebral compression fracture (OVCF) is associated with **better pain relief, greater early functional improvement, better r…	Short answer (practical): yes — the best evidence we have suggests that **earlier vertebral augmentation (typically defined as within \~2–4 weeks, often ≤3–4 weeks from fracture) produces better pain, functional and radiographic results than doing augmentation late**, and delayed augmentation is associated in many series with *less* pain relief, worse deformity correction and a higher rate of sub…	# Short answer Yes — the balance of recent evidence suggests **earlier vertebral augmentation (VA: vertebroplasty or kyphoplasty) for painful osteoporotic vertebral compression fractures (OVCFs) tends to produce better clinical and radiographic outcomes than delayed procedures**. Multiple observational studies and recent systematic reviews report greater and faster pain relief, better restoration…
48	Interventional Treatment	OVCF	I	Is there evidence to make a recommendation for or against the use of vertebral augmentation to improve back pain in adults with osteoporotic vertebral compression fractures with or without intravertebral clefts in nonacute osteoporotic vertebral compression fractures?	There is insufficient evidence to make a recommendation for or against the use of vertebral augmentation to improve back pain in adults with osteoporotic vertebral compression fractures with or without intravertebral clefts in nonacute osteoporotic vertebral compression fractures.	Short answer (clinical bottom line) There is **not** high‑certainty, universal evidence to *strongly* recommend vertebral augmentation for *all* adults with non‑acute (subacute or chronic) osteoporotic vertebral compression fractures (OVCFs). However, the evidence supports a **conditional / selective recommendation**: consider vertebral augmentation (vertebroplasty or kyphoplasty) for *carefully …	Yes, there is a body of evidence regarding vertebral augmentation (vertebroplasty and kyphoplasty) for treating osteoporotic vertebral compression fractures (OVCFs), with or without intravertebral clefts, particularly in nonacute settings. The decision to recommend these procedures must take into account a few key aspects of the clinical evidence, including pain relief, functional outcomes, risks…	Short answer (clinical bottom line) There is **not** high‑quality, consistent evidence to support routine vertebral augmentation (vertebroplasty or kyphoplasty) *for pain relief* in adults with **nonacute** osteoporotic vertebral compression fractures (OVCFs). Use should be **selective** and individualized — generally reserved for patients who have failed an adequate trial of conservative care or…
49	Interventional Treatment	OVCF	B	Is decreased bone mineral density associated with an increased risk of further fractures (new or recollapse) after vertebral augmentation of osteoporotic vertebral compression fractures?	It is suggested that decreased bone mineral density is associated with an increased risk of further fractures (new or recollapse) after vertebral augmentation of osteoporotic vertebral compression fractures.	Short answer — **Yes**. Lower bone mineral density (BMD) is repeatedly identified as an independent risk factor for *both* new vertebral fractures after vertebral augmentation (kyphoplasty/vertebroplasty) and for recollapse of the treated (augmented) vertebra. That said, effect sizes and statistical significance vary between studies and are influenced by study design and other risk factors (cemen…	Short answer (clinical bottom line): **Yes.** Lower bone mineral density (BMD) is consistently reported as an independent risk factor for *subsequent* vertebral fractures (adjacent or remote) and is associated with higher risk of recollapse of treated (cemented) vertebrae after vertebral augmentation (vertebroplasty/kyphoplasty). However, effect size varies and other factors (cement leakage/volum…	Short answer — yes, **lower bone mineral density (BMD) is generally associated with a higher risk of subsequent vertebral fractures (new adjacent/remote fractures) and with recollapse of cemented vertebrae after vertebral augmentation**, although the literature is heterogeneous and effect sizes vary between studies. ([SpringerLink][1], [Neurospine][2]) # Evidence summary (key points) * Multiple r…
50	Interventional Treatment	OVCF	B	Are increasing age and female sex associated with increased risk of further fractures (new or recollapse) after vertebral augmentation of osteoporotic vertebral compression fractures?	It is suggested that increasing age and female sex are associated with increased risk of further fractures (new or recollapse) after vertebral augmentation of osteoporotic vertebral compression fractures.	Short answer — **Yes for new/adjacent fractures (generally); mixed/negative for recollapse of the augmented vertebra.** Here’s the evidence-based breakdown and a practical interpretation from a spine‑surgeon perspective. ### What the literature shows * **New or adjacent vertebral fractures after vertebral augmentation (PVP/PKP):** Multiple systematic reviews and cohort studies report that **older…	Short answer: **Yes — overall the best recent evidence shows that increasing age and female sex are associated with a higher risk of subsequent vertebral fractures (either new adjacent fractures or recollapse/re‑fracture) after vertebral augmentation for osteoporotic VCFs.** ([PubMed][1], [SpringerLink][2]) Explanation and key evidence (clinical‑surgeon summary) * Several recent systematic review…	Short answer — **Yes, mostly**. Higher chronological age and female sex (especially post‑menopausal women) are repeatedly reported as **risk factors for subsequent vertebral fractures** after percutaneous vertebral augmentation (PVP/PKP). However, the effect is **not absolute** — it’s often mediated/modified by bone quality (BMD or CT Hounsfield units), osteoporosis treatment, and procedure‑relat…
51	Interventional Treatment	OVCF	B	Are multiple preexisting vertebral fractures associated with increased risk of further fractures after vertebral augmentation of osteoporotic vertebral compression fractures?	It is suggested that multiple preexisting vertebral fractures are associated with increased risk of further fractures after vertebral augmentation of osteoporotic vertebral compression fractures.	Short answer — **Yes, but the evidence is mixed.** Many high‑quality observational studies and recent cohort analyses find that a *history of prior vertebral fractures* (and in some studies *multiple* preexisting fractures) is associated with a higher risk of new vertebral fractures after vertebral augmentation (PVP/PKP). However, pooled meta‑analyses that combine many studies have found *heterog…	Yes, multiple preexisting vertebral fractures are associated with an increased risk of further fractures after vertebral augmentation for osteoporotic vertebral compression fractures (VCFs). This association has been well-documented in recent studies and clinical observations. ### Mechanisms and Evidence 1. **Increased Biomechanical Load on Adjacent Vertebrae:** One of the key mechanisms behind t…	Yes, multiple preexisting vertebral fractures are indeed associated with an increased risk of further fractures after vertebral augmentation, such as vertebroplasty or kyphoplasty, in patients with osteoporotic vertebral compression fractures (VCFs). The evidence suggests that several factors, including the presence of multiple prior fractures, contribute to this heightened risk. ### Key Research…
52	Interventional Treatment	OVCF	B	Are lower serum 25(OH)D levels associated with increased risk of further fractures after vertebral augmentation of osteoporotic vertebral compression fractures?	It is suggested that lower serum 25(OH)D levels are associated with increased risk of further fractures after vertebral augmentation of osteoporotic vertebral compression fractures.	Short answer — **Yes**. Lower serum 25‑hydroxyvitamin D (25\[OH]D) is consistently reported as being associated with a higher risk of new/recurrent vertebral fractures after vertebral augmentation (PVP/PKP), and several studies identify low 25(OH)D as an independent risk factor. ([PubMed][1]) Quick evidence summary * Prospective and retrospective cohort studies of patients undergoing kyphoplasty/…	Short answer — **yes, lower serum 25‑hydroxyvitamin D (25\[OH]D) is associated with a higher risk of new/recurrent vertebral fractures after vertebral augmentation in multiple observational studies**, although the overall literature is mixed about whether giving vitamin D alone prevents fractures in all older adults. Here’s the evidence and what I’d do as a spine surgeon. # What the studies show …	Short answer — **yes, observational evidence indicates lower serum 25‑hydroxyvitamin D (25\[OH]D) is associated with a higher risk of new/recurrent vertebral fractures after percutaneous vertebral augmentation**, but randomized‑trial evidence that supplementing vitamin D alone prevents those post‑operative refractures is limited and mixed. ([PubMed][1]) Why we think this (evidence summary) * Mult…
53	Interventional Treatment	OVCF	B	Is lower BMI associated with increased risk of further fractures after vertebral augmentation of osteoporotic vertebral compression fractures?	It is suggested that lower BMI is associated with increased risk of further fractures after vertebral augmentation of osteoporotic vertebral compression fractures.	Yes, lower BMI has been associated with an increased risk of further fractures after vertebral augmentation of osteoporotic vertebral compression fractures (VCFs), although the relationship is complex and can vary depending on various factors. ### Mechanisms and Research Insights: 1. **Bone Mineral Density (BMD) and Bone Strength**: Individuals with a lower BMI tend to have lower bone mass, which…	Yes, lower BMI (Body Mass Index) has been associated with an increased risk of further fractures after vertebral augmentation for osteoporotic vertebral compression fractures (VCFs). Research suggests that a lower BMI may be a significant risk factor for recurrent fractures due to several interconnected reasons: 1. **Reduced Bone Mineral Density (BMD)**: Individuals with lower BMI often have lowe…	Yes, lower BMI can be associated with an increased risk of further fractures following vertebral augmentation procedures for osteoporotic vertebral compression fractures (VCFs). This relationship has been explored in several studies and is supported by the biological and biomechanical understanding of osteoporosis and fracture healing. ### Key Points: 1. **Bone Density and Strength**: Individuals…
54	Interventional Treatment	OVCF	C	May comorbidities be considered as a factor in increased risk of further fractures after vertebral augmentation of osteoporotic vertebral compression fractures?	Comorbidities may be considered as a factor in increased risk of further fractures after vertebral augmentation of osteoporotic vertebral compression fractures.	Short answer: **Yes.** Comorbidities are commonly associated with an increased risk of new or adjacent vertebral fractures after vertebral augmentation (vertebroplasty/kyphoplasty) — both through direct effects on bone quality and indirectly by increasing fall risk, impairing healing, or influencing medical treatment of osteoporosis. ([PMC][1], [Frontiers][2]) Why (mechanisms, in brief) * Metabol…	Yes, comorbidities can indeed be considered a factor in the increased risk of further fractures after vertebral augmentation procedures, such as vertebroplasty or kyphoplasty, for osteoporotic vertebral compression fractures (VCFs). Several comorbid conditions have been shown to contribute to the risk of subsequent fractures following vertebral augmentation, primarily due to their effects on bone…	"Yes, comorbidities can indeed be considered significant factors in the increased risk of further fractures after vertebral augmentation for osteoporotic vertebral compression fractures (VCFs). Research has shown that several comorbid conditions can impact bone health, healing, and the overall efficacy of vertebral augmentation procedures like kyphoplasty or vertebroplasty. Below are some key poi…
55	Interventional Treatment	OVCF	I	Is there evidence to make a recommendation for or against the use of various biomedical markers as risk factors for further fractures after vertebral augmentation of osteoporotic vertebral compression fractures?	There is insufficient evidence to make a recommendation for or against the use of various biomedical markers as risk factors for further fractures after vertebral augmentation of osteoporotic vertebral compression fractures.	Short answer — **no strong, standalone recommendation** can be made to use any single biochemical marker (BTMs, PTH, 25‑OH vitamin D, etc.) *alone* to predict which patients will sustain new vertebral fractures after vertebral augmentation. However, several biomarkers show *associative* signals and can be useful as part of an overall risk assessment and to guide therapy (especially vitamin D and …	Short answer up front (practical recommendation): **No — there is not enough high‑quality, consistent evidence to recommend routine use of specific biomedical/blood markers (beyond the usual tests such as BMD and 25‑hydroxyvitamin D) to predict which patients will sustain new vertebral fractures after vertebral augmentation.** You *should* measure bone mineral density (DXA) and 25‑OH vitamin D, c…	The use of biomedical markers as risk factors for further fractures after vertebral augmentation of osteoporotic vertebral compression fractures (VCFs) is an area of ongoing investigation. Currently, there is limited, but growing, evidence regarding their clinical utility. Here’s an overview of the current state based on evidence-based research: ### 1. **Bone Turnover Markers (BTMs)**: * **Marker…
56	Interventional Treatment	OVCF	I	Is there evidence to make a recommendation for or against the effect of long-term steroid use on the outcome of vertebral augmentation for osteoporotic vertebral compression fractures?	There is insufficient evidence to make a recommendation for or against the effect of long-term steroid use on the outcome of vertebral augmentation for osteoporotic vertebral compression fractures.	Yes, there is evidence to inform the effects of long-term steroid use on the outcomes of vertebral augmentation (such as vertebroplasty or kyphoplasty) for osteoporotic vertebral compression fractures (VCFs). ### **Impact of Long-Term Steroid Use on Osteoporotic Vertebral Compression Fractures (VCFs)** Long-term corticosteroid use is a well-known risk factor for the development of osteoporosis, w…	Yes, there is evidence that long-term steroid use can have an impact on the outcomes of vertebral augmentation for osteoporotic vertebral compression fractures (VCFs). Steroid-induced osteoporosis is a well-documented condition that increases the risk of VCFs, and it has been suggested that long-term corticosteroid therapy may negatively affect the success of vertebral augmentation procedures lik…	The impact of long-term steroid use on the outcomes of vertebral augmentation procedures (such as kyphoplasty or vertebroplasty) for osteoporotic vertebral compression fractures (VCFs) is a topic of ongoing research. The evidence currently available suggests that there are several factors to consider when evaluating the effect of corticosteroid use on these outcomes. ### Evidence Supporting a Neg…
57	Interventional Treatment	OVCF	I	Is there evidence to make a recommendation for or against the impact of high preop sacral inclination and high spinal deformity index in evaluating risk of further fractures after vertebral augmentation of osteoporotic vertebral compression fractures?	There is insufficient evidence to make a recommendation for or against the impact of high preop sacral inclination and high spinal deformity index in evaluating risk of further fractures after vertebral augmentation of osteoporotic vertebral compression fractures.	"The National Association of Spine Surgeons (NASS) guidelines state that there is insufficient evidence to make a recommendation for or against the impact of high preoperative sacral inclination and high spinal deformity index in evaluating the risk of further fractures after vertebral augmentation of osteoporotic vertebral compression fractures. ([Spine.org][1]) However, several studies have exp…	Short answer up front: **Yes for SDI — there is good evidence that a high pre‑op Spinal Deformity Index (SDI) identifies patients at substantially higher risk of *future* vertebral fractures (and this remains true in patients who undergo augmentation). No strong, consistent evidence for sacral inclination (sacral slope) alone — pelvic/sagittal imbalance matters, but sacral inclination by itself i…	Short answer up front: **Yes for SDI — there is good evidence that a high pre‑op Spinal Deformity Index (SDI) identifies patients at substantially higher risk of *future* vertebral fractures (and this remains true in patients who undergo augmentation). No strong, consistent evidence for sacral inclination (sacral slope) alone — pelvic/sagittal imbalance matters, but sacral inclination by itself i…
58	Interventional Treatment	OVCF	I	Is there evidence to make a recommendation for or against the impact of activity level in evaluating risk of further fractures after vertebral augmentation of osteoporotic vertebral compression fractures?	There is insufficient evidence to make a recommendation for or against the impact of activity level in evaluating risk of further fractures after vertebral augmentation of osteoporotic vertebral compression fractures.	Yes, there is evidence supporting the recommendation that activity level plays a significant role in evaluating the risk of further fractures after vertebral augmentation for osteoporotic vertebral compression fractures (OVCFs).([Frontiers][1]) ### Impact of Activity Level on Fracture Risk Post-Augmentation Engaging in regular physical activity after vertebral augmentation has been associated wit…	The relationship between physical activity levels and the risk of subsequent vertebral fractures following vertebral augmentation procedures—such as vertebroplasty and kyphoplasty—for osteoporotic vertebral compression fractures (OVCFs) is complex and not fully elucidated. Current evidence does not conclusively support a direct association between increased physical activity and an elevated risk …	The relationship between physical activity levels and the risk of subsequent vertebral fractures after vertebral augmentation procedures, such as vertebroplasty and kyphoplasty, remains a subject of ongoing research. Current evidence does not conclusively support a direct association between increased physical activity and an elevated risk of new fractures following these procedures.([NCBI][1]) A…
59	Interventional Treatment	OVCF	I	Is there evidence to make a recommendation for or against the impact of ASA score in predicting VAS scores after vertebral augmentation of osteoporotic vertebral compression fractures?	There is insufficient evidence to make a recommendation for or against the impact of ASA score in predicting VAS scores after vertebral augmentation of osteoporotic vertebral compression fractures.	The American Society of Anesthesiologists (ASA) Physical Status Classification System is commonly used to assess a patient's preoperative health status and predict surgical risks. However, its role in predicting postoperative pain outcomes, such as Visual Analog Scale (VAS) scores, following vertebral augmentation for osteoporotic vertebral compression fractures remains uncertain.([Neurospine][1]…	The American Society of Anesthesiologists (ASA) physical status classification system is commonly used to assess a patient's preoperative health and predict perioperative risks. However, when it comes to predicting postoperative pain outcomes, such as Visual Analog Scale (VAS) scores, following vertebral augmentation for osteoporotic vertebral compression fractures (OVCFs), the evidence is limite…	The American Society of Anesthesiologists (ASA) physical status classification system is a widely used tool for assessing a patient's preoperative health status and predicting perioperative risks. However, its utility in predicting postoperative pain outcomes, specifically Visual Analog Scale (VAS) scores following vertebral augmentation for osteoporotic vertebral compression fractures (OVCFs), r…
60	Interventional Treatment	OVCF	I	Is there evidence to make a recommendation for or against the impact of ASA score in predicting risk of mortality after vertebral augmentation of osteoporotic vertebral compression fractures?	There is insufficient evidence to make a recommendation for or against the impact of ASA score in predicting risk of mortality after vertebral augmentation of osteoporotic vertebral compression fractures.	Yes, there is evidence supporting the use of the American Society of Anesthesiologists (ASA) physical status classification system as a predictor of mortality risk following vertebral augmentation procedures for osteoporotic vertebral compression fractures (OVCFs). ### ASA Score as a Mortality Predictor A study by Bayram et al. (2020) identified ASA score, along with sarcopenia and age, as indepe…	Yes, there is evidence supporting the use of the American Society of Anesthesiologists (ASA) Physical Status Classification System as a predictor of mortality risk in patients undergoing vertebral augmentation for osteoporotic vertebral compression fractures (OVCFs).([PMC][1]) ### ASA Score as a Predictor of Mortality A study by Bayram et al. (2020) identified ASA score, along with sarcopenia and…	Short answer up front: **There is not strong, consistent evidence to support using the ASA score alone as a reliable predictor of mortality after vertebral augmentation (vertebroplasty/kyphoplasty) for osteoporotic vertebral compression fractures.** Use ASA as one piece of the picture, but prefer more specific comorbidity/frailty tools (eg Charlson Comorbidity Index, frailty measures) and multidi…
61	Interventional Treatment	OVCF	B	Is intravertebral cleft (IVC) associated with poor outcomes after vertebral augmentation of osteoporotic vertebral compression fractures?	It is suggested that intravertebral cleft (IVC) is associated with poor outcomes after vertebral augmentation of osteoporotic vertebral compression fractures.	Short answer — **Yes, overall the literature shows intravertebral cleft (IVC) is associated with worse outcomes after vertebral augmentation in osteoporotic VCFs**, particularly higher rates of residual back pain and a greater risk of recollapse/refracture. That said, augmentation still often gives pain relief; IVC is a risk modifier rather than an absolute contraindication. ([BioMed Central][1],…	Short answer — **not consistently**. Intravertebral cleft (IVC, aka intravertebral vacuum cleft) signals instability/osteonecrosis and changes how the fracture behaves, and it *does* change some radiographic and procedural risks after augmentation — but high‑quality evidence does **not** uniformly show worse pain or functional outcomes after vertebroplasty/kyphoplasty. The data are mixed and depe…	Yes, intravertebral clefts (IVCs) are associated with poor outcomes after vertebral augmentation procedures for osteoporotic vertebral compression fractures (VCFs), according to several studies in the field of spine surgery. IVCs are a common radiographic finding in osteoporotic vertebral fractures, and their presence can complicate the treatment and recovery process. ### Evidence from research: …
62	Interventional Treatment	OVCF	B	Is higher preoperative kyphotic angle associated with inferior/poor outcomes, such as new vertebral compression fractures and VAS/RMDQ scores, after vertebral augmentation of osteoporotic vertebral compression fractures?	It is suggested that higher preoperative kyphotic angle is associated with inferior/poor outcomes, such as new vertebral compression fractures and VAS/RMDQ scores, after vertebral augmentation of osteoporotic vertebral compression fractures.	Short answer (practical): **Not reliably — but with important caveats.** Higher pre‑op kyphotic deformity is often associated with *worse radiographic outcomes* (residual kyphosis, loss of correction) and in many series a *higher risk of subsequent/new vertebral fractures*, but its effect on patient‑reported pain (VAS) and short‑term disability (RMDQ) after vertebral augmentation is **inconsisten…	Short answer (practical take‑away): **A larger preoperative local kyphotic angle is plausibly associated with worse mechanical risk (higher chance of subsequent fractures, especially adjacent levels) and with worse long‑term disability/functional outcomes — but the published evidence is mixed.** Immediate pain relief (VAS) after vertebral augmentation is usually good regardless of kyphosis, while…	Short answer up front (as an experienced spine surgeon): **the literature is mixed.** A larger pre‑operative kyphotic angle is plausibly associated with *worse radiographic* outcomes (persistent kyphosis, increased anterior column load) and probably increases the *risk of new/adjacent fractures* in many clinical series, but it **does not consistently predict worse short‑term pain or function (VAS…
63	Interventional Treatment	OVCF	B	Are vertebral compression fractures located in the thoracolumbar junction associated with a higher risk of new vertebral compression fractures, and do they lead to progressive kyphosis and neurological complications after vertebral augmentation for osteoporotic vertebral compression fractures?	It is suggested that vertebral compression fractures located in the thoracolumbar junction are associated with a higher risk of new vertebral compression fractures, and also have progressive kyphosis and neurological complications after vertebral augmentation of osteoporotic vertebral compression fractures.	Short answer — **yes**. Multiple recent reviews and original studies show that osteoporotic vertebral compression fractures (OVCFs) at the thoracolumbar (TL) junction (typically T11–L2, most commonly T12–L1) are **more likely** to be followed by new/adjacent VCFs after augmentation and are also the site most often implicated when augmentation fails with progressive kyphosis or, rarely, neurologic…	Short answer first (provisional): yes — fractures at the thoracolumbar junction (roughly T10–L2) are biologically and mechanically more likely to be followed by further problems than mid‑thoracic or low‑lumbar fractures, and they have a somewhat higher chance of causing progressive deformity after osteoporotic vertebral compression fractures (OVCF). However, the literature is mixed about how larg…	Short answer (clinical bottom line): Yes — fractures at the thoracolumbar junction (roughly T10–L2) are **more likely** to be associated with subsequent/new osteoporotic vertebral fractures and with progression of sagittal deformity in many series, but the data are **not unanimous** and the effect is strongly modified by other risk factors (bone quality, number of levels, degree of collapse, ceme…
64	Interventional Treatment	OVCF	B	Is a greater degree of vertebral body edema on preoperative MRI associated with better outcomes in patients treated with vertebral augmentation for osteoporotic vertebral compression fractures?	It is suggested that a greater degree of vertebral body edema on preoperative MRI is associated with better outcomes in patients treated with vertebral augmentation for osteoporotic vertebral compression fractures.	Short answer — **yes, but with important limits**: a *larger extent of bone‑marrow edema (BME) on pre‑op MRI* is associated with **better short‑term pain and functional improvement** after vertebral augmentation (vertebroplasty/kyphoplasty), but the advantage *attenuates over time* (differences largely disappear by \~6–12 months) and BME dynamics on follow‑up MRI don’t reliably track pain relief.…	Short answer — yes, but with important caveats. What the evidence shows (brief): * The *presence* of vertebral body bone‑marrow edema (BME) on preop MRI — a marker of an acute/subacute, symptomatic fracture — is consistently associated with a *better short‑term* pain response after vertebral augmentation (vertebroplasty/kyphoplasty). Many trials and guidelines therefore require or prefer MRI demo…	Short answer — yes, but with important limits. **What the evidence shows (clinically useful summary)** * The *presence* of bone‑marrow edema (BME) on fat‑suppressed MRI of an osteoporotic vertebral compression fracture is consistently associated with a **better and more rapid pain response** after vertebral augmentation (vertebroplasty/kyphoplasty) compared with levels that show no edema. ([PMC][…
65	Interventional Treatment	OVCF	I	Is there evidence to make a recommendation for or against type of fracture or shape as a risk factor for progressive kyphosis and secondary AVF in patients with osteoporotic vertebral compression fractures underdoing vertebral augmentation?	There is insufficient evidence to make a recommendation for or against type of fracture or shape as a risk factor for progressive kyphosis and secondary AVF in patients with osteoporotic vertebral compression fractures underdoing vertebral augmentation.	Short answer: **There is no high‑quality, consistent evidence that fracture *shape alone* (wedge vs biconcave vs crush) should be used as a standalone indication for or against vertebral augmentation.** Fracture morphology **matters**, and several studies/biomechanical models show wedge (anterior) collapse behaves differently (higher anterior moment, greater kyphotic tendency) than biconcave frac…	Short answer (bottom line up front): **There is no high‑quality, consistent evidence that *fracture shape alone* (wedge vs biconcave vs crush) is a reliable, independent predictor of progressive kyphosis or of secondary adjacent vertebral fracture (AVF) after vertebral augmentation.** Instead the literature points to *specific fracture features and clinical factors* — intravertebral vacuum cleft …	Short answer: **No high‑quality, consistent evidence supports using fracture *shape alone* (wedge vs biconcave vs crush/vertebra plana) as an independent, binary predictor to recommend for or against vertebral augmentation.** However, the shape *matters biomechanically* and interacts with other measurable factors (degree of height loss, kyphotic angle, amount of correction achieved, BMD, cement v…
66	Interventional Treatment	OVCF	I	Is there evidence to make a recommendation for or against the presence of osteonecrosis being predisposing factors for recollapse in adults undergoing vertebroplasty for osteoporotic vertebral compression fractures?	There is insufficient evidence to make a recommendation for or against the presence of osteonecrosis being predisposing factors for recollapse in adults undergoing vertebroplasty for osteoporotic vertebral compression fractures.	Short answer: **Yes — the weight of the evidence (systematic reviews, meta‑analyses and multiple cohort studies) shows that imaging signs linked to vertebral osteonecrosis — most commonly the intravertebral vacuum cleft (IVC) / Kümmell’s disease — are associated with an increased risk of *recollapse/refracture* of the treated (cemented) vertebra after percutaneous vertebroplasty.** The evidence i…	Short answer — **Yes, moderate-quality evidence supports that radiographic signs of osteonecrosis (most commonly the intravertebral vacuum cleft / “IVC” or Küm­mell‑type change) are associated with a higher risk of recollapse of a cemented vertebra after vertebroplasty.** However, the evidence is mostly retrospective, heterogeneous, and not definitive enough to be a *mandate*; it supports a condi…	Osteonecrosis, or the death of bone tissue due to a lack of blood supply, is a significant concern in the context of vertebroplasty for osteoporotic vertebral compression fractures (VCFs). However, the evidence surrounding osteonecrosis as a predisposing factor for recollapse following vertebroplasty is somewhat mixed, and ongoing research continues to explore the relationship. ### Current Eviden…
67	Interventional Treatment	OVCF	I	Is there evidence for or against the occurrence of intradiscal cement leakage in the presence of high signal T2 intensity in the adjacent disc in the absence of endplate cortical disruption?	There is insufficient evidence for or against the occurrence of intradiscal cement leakage in the presence of high signal T2 intensity in the adjacent disc in the absence of endplate cortical disruption.	Short answer — based on the published literature, **high T2 signal in the adjacent disc alone is *not* a demonstrated independent predictor of intradiscal cement leakage; cement almost always reaches the disc through an endplate cortical defect.** Abnormal T2 signal is associated with intradiscal leakage, but the association appears to be conditional on the presence of endplate cortical disruptio…	Short answer: **There is consistent evidence that intradiscal cement leakage almost always requires endplate cortical disruption; an increased T2 signal in the adjacent disc is associated with higher leakage risk, but by itself — when the endplate appears intact on imaging — it is *not* a documented independent path for cement to enter the disc.** ([PubMed][1], [Lippincott Journals][2], [American…	Short answer — **the balance of evidence says: intradiscal cement leakage almost always occurs when there is an endplate cortical defect; a high T2 signal in the adjacent disc is associated with leakage but by itself does **not** appear to be sufficient to allow cement into the disc if the endplate cortex is intact.** ([PubMed][1], [AJR American Journal of Roentgenology][2], [Frontiers][3]) What …
68	Interventional Treatment	OVCF	I	Is there evidence for or against IVC and posterior fascia edema being associated with residual back pain after vertebral augmentation in adults with osteoporotic vertebral compression fractures?	There is insufficient evidence for or against IVC and posterior fascia edema being associated with residual back pain after vertebral augmentation in adults with osteoporotic vertebral compression fractures.	Short answer up front (clinician-to-clinician): Yes — there’s growing evidence that **thoracolumbar/posterior fascia injury (seen as posterior‑fascia oedema on MRI)** is associated with *residual back pain (RBP)* after percutaneous vertebral augmentation for osteoporotic VCFs. The evidence for **intravertebral vacuum cleft (IVC)** is **mixed**: several papers link IVC to delayed or less complete …	Yes, there is emerging evidence suggesting that **intravertebral vacuum cleft (IVC)** and **posterior fascia edema** may be associated with **residual back pain** after vertebral augmentation, particularly in patients with osteoporotic vertebral compression fractures (VCFs). ### 1. **Intravertebral Vacuum Cleft (IVC)**: * **IVC**, also known as the vacuum phenomenon, is characterized by a collect…	Short answer: **Yes — moderate-quality evidence from recent observational studies and meta-analyses shows an association between both intravertebral vacuum cleft (IVC) and thoracolumbar/posterior fascia edema (fascial injury) and an *increased risk* of residual back pain (RBP) after vertebral augmentation for osteoporotic VCFs.** However, the literature is heterogeneous, mainly observational, and…
69	Interventional Treatment	OVCF	I	Is there evidence for or against adjacent segment alignment and thoracolumbar alignment being associated with adjacent level fractures after vertebral augmentation in adults with osteoporotic vertebral compression fractures?	There is insufficient evidence for or against adjacent segment alignment and thoracolumbar alignment being associated with adjacent level fractures after vertebral augmentation in adults with osteoporotic vertebral compression fractures.	Short answer: **The evidence is mixed** — some studies show that *local* sagittal malalignment (large local kyphosis, thoracolumbar location, postoperative Cobb/scoliotic deformity) is associated with a higher risk of adjacent‑level/new vertebral fractures after vertebral augmentation, while other multivariate analyses and systematic reviews do **not** find alignment parameters to be independent …	Short answer: **Yes — there is suggestive but mixed evidence** that local adjacent‑segment alignment (segmental kyphosis) and global thoracolumbar/sagittal alignment influence the risk of adjacent‑level fractures after vertebral augmentation for osteoporotic VCFs. Several retrospective clinical series and biomechanical/observational studies report an association (and provide a plausible mechanica…	Short answer: **The evidence is mixed.** Some reasonably-sized retrospective studies find that *local* alignment changes after augmentation (excessive vertebral height restoration or kyphosis correction, and certain sagittal imbalance measures) are associated with higher rates of adjacent‑level fractures, while other large series and meta‑analyses find **no consistent** association between global…
70	Interventional Treatment	NVCF	B	Although caution is recommended because of the potential for cement extrusion, is vertebral augmentation suggested as a safe and effective procedure in adults with neoplastic vertebral fractures with intractable back pain despite medical management and/or those at risk of vertebral collapse?	Vertebral augmentation is suggested as a safe and effective procedure in adults with neoplastic vertebral fractures with intractable back pain despite medical management and/or those at risk of vertebral collapse, although caution is recommended because of the potential for cement extrusion.	Short answer: **Yes — with careful patient selection and technique, vertebral augmentation (vertebroplasty or kyphoplasty) is supported by the evidence as a safe and effective palliative option for adults who have neoplastic/pathologic vertebral compression fractures with intractable pain despite medical therapy or with impending collapse.** ([PMC][1], [PubMed][2]) Why I say that (evidence summar…	Short answer: **Yes — vertebral augmentation (vertebroplasty/kyphoplasty) is an accepted, often effective, and generally safe option for adults with neoplastic (metastatic or myelomatous) vertebral fractures who have intractable pain despite medical/radiation therapy or who have lesions at high risk of collapse — provided the case is selected carefully and technical precautions are used because c…	Yes, vertebral augmentation, specifically vertebroplasty and kyphoplasty, is generally considered a safe and effective procedure for adults with neoplastic vertebral fractures who experience intractable back pain despite medical management, and for those at risk of vertebral collapse. The procedure is primarily aimed at providing pain relief, stabilizing the fractured vertebra, and preventing fur…
71	Interventional Treatment	NVCF	B	Is vertebral augmentation suggested for the treatment of neoplastic vertebral fractures from multiple myeloma?	Vertebral augmentation is suggested for the treatment of neoplastic vertebral fractures from multiple myeloma.	Yes, vertebral augmentation procedures—specifically percutaneous vertebroplasty (PVP) and balloon kyphoplasty (PKP)—are recommended for the treatment of neoplastic vertebral compression fractures (VCFs) in patients with multiple myeloma (MM), particularly when these fractures cause significant pain or functional impairment.([PubMed][1]) ### Efficacy and Outcomes Both PVP and PKP have demonstrated…	Short answer (practical, surgeon-to-surgeon): **Yes — vertebral augmentation (percutaneous vertebroplasty or balloon kyphoplasty) is an accepted, evidence‑based option for *selected* patients with multiple myeloma who have painful vertebral compression fractures (VCFs) that are not controlled by conservative measures.** It’s primarily a palliative/stabilizing procedure to relieve pain and restore…	Short answer: **Yes — vertebral augmentation (percutaneous vertebroplasty or balloon kyphoplasty) is an accepted, evidence‑based option for symptomatic neoplastic vertebral compression fractures from multiple myeloma**, when used in the right clinical setting and as part of a multidisciplinary plan. It’s mainly indicated to provide rapid pain relief and mechanical stability, not to treat tumor co…
72	Interventional Treatment	NVCF	I	Is there evidence to make a recommendation for or against the transoral approach in malignant C2 lesions for vertebral augmentation as a palliative procedure for adults with neoplastic vertebral fractures?	There is insufficient evidence to make a recommendation for or against the transoral approach in malignant C2 lesions for vertebral augmentation as a palliative procedure for adults with neoplastic vertebral fractures.	Short answer: **No — current evidence is insufficient to make a firm recommendation for or against the transoral approach for vertebral augmentation of malignant C2 lesions.** The statement above is exactly what major evidence summaries conclude, and the literature that exists is limited to case reports, small case series and technical notes showing feasibility in selected patients. ([American Ac…	Short answer — **No high‑level evidence supports a general, strong recommendation for or against the transoral approach for vertebral augmentation of malignant C2 lesions.** The published literature is limited to small prospective series, case series and case reports (level IV–V evidence). That said, the transoral route **can** be a reasonable *palliative* option in carefully selected adults when…	# Short answer — recommendation There is **insufficient high‑quality evidence** to make a firm recommendation **for or against** using a **transoral approach** for vertebral augmentation (vertebroplasty/kyphoplasty) of malignant C2 lesions as a routine palliative procedure. This is the conclusion reached in the major guideline for adults with neoplastic vertebral fractures. ([Spine][1]) # What th…
73	Interventional Treatment	NVCF	A	Is vertebral augmentation recommended for the improvement of pain and functional outcomes in the treatment of neoplastic vertebral fractures?	Vertebral augmentation is recommended for the improvement of pain and functional outcomes in the treatment of neoplastic vertebral fractures.	Short answer — Yes. For **neoplastic (malignant) vertebral compression fractures** vertebral augmentation (percutaneous vertebroplasty or kyphoplasty) is an evidence‑based, commonly recommended **palliative** option to achieve rapid pain relief and improve function in appropriately selected patients. ([PubMed][1], [Annals of Oncology][2]) Why (evidence summary) * Multiple systematic reviews, meta…	Short answer: **Yes — for painful neoplastic (metastatic/pathologic) vertebral compression fractures, vertebral augmentation (vertebroplasty or kyphoplasty) is an evidence‑based option to improve pain and often short‑term function when used appropriately as part of multimodal care.** ([PubMed][1], [PMC][2]) Explanation and practical guidance (from the spine‑surgeon perspective) 1. Evidence base •…	Short answer: **Yes — in carefully selected patients with painful neoplastic (metastatic or myeloma-related) vertebral compression fractures, vertebral augmentation (percutaneous vertebroplasty or balloon kyphoplasty) is an accepted, evidence‑based palliative option to reduce pain and improve function.** However, the evidence comes largely from observational studies, case series and systematic re…
74	Interventional Treatment	NVCF	B	Is vertebral augmentation suggested to be a safe treatment option with low rate of clinical complications in neoplastic vertebral fractures with cortical wall defects?	Vertebral augmentation is suggested to be a safe treatment option with low rate of clinical complications in neoplastic vertebral fractures with cortical wall defects.	Short answer: **Yes — current evidence and guidelines generally suggest vertebral augmentation (vertebroplasty/kyphoplasty and related techniques) is a safe option with a low rate of *clinical* complications for neoplastic (malignant) vertebral compression fractures even when there is cortical wall disruption — provided appropriate patient selection and careful technique.** ([spine.org][1], [AJNR…	# Short answer Yes — **vertebral augmentation (vertebroplasty/kyphoplasty)** is generally considered a reasonable and often safe palliative option for pain relief in **neoplastic vertebral compression fractures**, including many cases with cortical (including posterior) wall defects — **but** the risk of cement leakage is higher when cortical walls are breached and careful case selection and tech…	Short answer — **Yes, but with important caveats.** Vertebral augmentation (VA — percutaneous vertebroplasty or balloon kyphoplasty) is widely reported to give rapid pain relief and functional benefit for neoplastic/pathologic vertebral compression fractures, and overall clinical complication rates are low in modern series. However, **cortical wall defects (especially posterior wall defects)** ra…
75	Interventional Treatment	NVCF	I	Is there evidence to make a recommendation for or against the relationship between increasing age and a favorable response to treatment of neoplastic vertebral fractures with vertebral augmentation?	There is insufficient evidence to make a recommendation for or against the relationship between increasing age and a favorable response to treatment of neoplastic vertebral fractures with vertebral augmentation.	Short answer — **No, there is insufficient high‑quality evidence to make a firm recommendation for or against a relationship between increasing age and a *favourable* response to vertebral augmentation for neoplastic (metastatic/malignant) vertebral compression fractures.** Why (summary of the evidence) * A few retrospective case series have reported an *association* between older age and better …	Short answer: **No — there isn’t strong, consistent evidence to recommend for or against a relationship between increasing chronological age and *better* response to vertebral augmentation for *neoplastic* (cancer‑related) vertebral compression fractures.** Here’s the evidence summary and practical interpretation. What the literature shows (key points) * Vertebral augmentation (vertebroplasty/kyp…	Short answer (clinical bottom line): **No — current evidence is insufficient to support a firm recommendation either for or against a relationship between *increasing chronological age* and a *more favorable* response to vertebral augmentation for neoplastic (metastatic/myeloma) vertebral compression fractures.** The literature is heterogeneous (mostly observational), often underpowered for age-s…
76	Interventional Treatment	NVCF	C	Can vertebral augmentation be considered as a safe treatment of multilevel neoplastic vertebral fractures at one time?	Vertebral augmentation may be considered as a safe treatment of multilevel neoplastic vertebral fractures at one time.	Short answer (clinical bottom line) Yes — **single‑session multilevel vertebral augmentation (vertebroplasty/kyphoplasty) can be a safe and effective palliative option for patients with multiple neoplastic (malignant) vertebral fractures**, but safety depends on careful patient selection, procedural technique, and recognition of higher risks with certain tumors and with increasing numbers of trea…	Short answer: **Yes — in selected patients, same‑session multilevel vertebral augmentation (vertebroplasty/kyphoplasty/cementoplasty) can be considered safe and effective for palliation of multiple neoplastic vertebral fractures — but it is a conditional recommendation based on mostly non‑randomized data and requires careful patient selection and technique.** ([ScienceDirect][1], [Jvir][2]) --- #…	# Short answer Yes — **single‑session multilevel vertebral augmentation (vertebroplasty or kyphoplasty) can be a safe and effective palliative treatment for multiple neoplastic (metastatic) vertebral compression fractures in appropriately selected patients**. However, the safety depends on careful patient selection, technique, awareness of specific complications (cement leakage and pulmonary ceme…
77	Interventional Treatment	NVCF	I	Is there evidence to make a recommendation for or against the incidence or risk factors for adjacent vertebral fractures after vertebral augmentation for neoplastic vertebral fractures?	There is insufficient and conflicting evidence to make a recommendation for or against the incidence or risk factors for adjacent vertebral fractures after vertebral augmentation for neoplastic vertebral fractures.	Short answer — **No high‑confidence recommendation either way**. The evidence specific to *neoplastic* (metastatic/multiple myeloma) vertebral compression fractures is limited, heterogeneous, and mostly observational, so you cannot make a strong, evidence‑based recommendation that vertebral augmentation (VA = vertebroplasty or kyphoplasty) either clearly increases or clearly reduces the incidence…	Short answer: **No — there is insufficient, high‑quality evidence to make a firm, evidence‑based recommendation specifically for or against an increased incidence of adjacent‑level vertebral fractures (AVFs) after vertebral augmentation when the index fracture is *neoplastic*.** Most data on AVF risk and validated risk factors come from the osteoporotic/benign‑compression fracture literature and …	# Short answer (bottom line up front) There is **no high‑quality, disease‑specific RCT evidence** that definitively proves vertebral augmentation for *neoplastic* vertebral fractures either **increases** or **decreases** the risk of new adjacent vertebral fractures. Existing data (mostly observational series and systematic reviews combining heterogeneous cohorts) show an **appreciable rate** of n…
78	Interventional Treatment	NVCF	I	Is there evidence to make a recommendation for or against the addition of vertebral augmentation to radiation therapy as it relates to outcomes in adults with neoplastic vertebral fractures?	There is insufficient evidence to make a recommendation for or against the addition of vertebral augmentation to radiation therapy as it relates to outcomes in adults with neoplastic vertebral fractures.	Short answer — **No high‑quality, definitive evidence** currently supports a universal recommendation *for* or *against* adding vertebral augmentation (vertebroplasty/kyphoplasty) to external beam radiotherapy (EBRT) for adults with neoplastic (metastatic/myeloma) vertebral compression fractures. However, moderate-quality observational evidence and expert guidance support **selective use** of aug…	Short answer (bottom line for clinical decision‑making) • There is **moderate-quality evidence** that vertebral augmentation (vertebroplasty/kyphoplasty) gives *rapid* pain relief, reduced opioid use, and improved function in malignant vertebral compression fractures. ([PMC][1]) • However, there is **no high‑quality, large randomized trial** completed that definitively proves that adding vertebra…	Short answer (bottom line for clinical decision‑making) • There is **moderate-quality evidence** that vertebral augmentation (vertebroplasty/kyphoplasty) gives *rapid* pain relief, reduced opioid use, and improved function in malignant vertebral compression fractures. ([PMC][1]) • However, there is **no high‑quality, large randomized trial** completed that definitively proves that adding vertebra…
79	Surgical Treatment	OVCF	C	In adults with osteoporotic vertebral compression fractures with burst morphology, can both vertebral augmentation and instrumented fusion be considered as treatment options since they appear to provide similar clinical outcomes?	In adults with osteoporotic vertebral compression fractures with burst morphology, both vertebral augmentation and instrumented fusion may be considered as treatment options as they appear to provide similar clinical outcomes.	Short answer: **Yes — but with important caveats.** Both vertebral augmentation (vertebroplasty/kyphoplasty) and instrumented fusion (± decompression) are used to treat *osteoporotic* vertebral compression fractures with burst morphology, and both can produce good pain and functional outcomes **in selected patients**. They are **not interchangeable** for every patient with a burst fracture; choic…	Short answer — **Yes, but with strong caveats.** Both percutaneous vertebral augmentation (vertebroplasty/kyphoplasty) and instrumented fusion *can* be reasonable treatment options for **osteoporotic vertebral compression fractures (OVCF) that have burst morphology**, **but they are not interchangeable**: the choice must be driven by the fracture’s stability, canal compromise / neurologic status,…	Short answer: **Yes — but only in selected patients.** Vertebral augmentation (vertebroplasty/kyphoplasty ± cement augmentation of screws) and instrumented fusion are both used to treat *osteoporotic* vertebral fractures with burst morphology, but they are **not interchangeable** — the choice depends on fracture stability, neurological status, deformity, bone quality, comorbidity, and the treatme…
80	Surgical Treatment	OVCF	I	Is there evidence to make a recommendation for or against instrumented fusion in adults with acute osteoporotic vertebral compression fractures compared to interventional procedures with respect to radiological outcomes?	There is conflicting evidence to make a recommendation for or against instrumented fusion in adults with acute osteoporotic vertebral compression fractures compared to interventional procedures with respect to radiological outcomes.	Short answer (practical take-away from the literature) # There is **not** high‑quality evidence to recommend routine instrumented fusion instead of percutaneous interventional procedures (vertebroplasty/kyphoplasty/augmentation) for *acute osteoporotic* vertebral compression fractures (OVCFs) on the basis of radiological outcomes alone. Current data are low quality, mostly observational, and hete…	# Short answer (practical recommendation) For **acute osteoporotic vertebral compression fractures (OVCFs) without frank instability or neurological deficit**, the preponderance of evidence and guideline recommendations do **not** support routine instrumented fusion over percutaneous interventional procedures (vertebroplasty/balloon‑kyphoplasty) purely to improve radiological outcomes. Instrument…	# Short answer (clinical bottom line) There is **no high‑quality evidence** (no RCTs or consistent meta‑analytic data) that supports a blanket recommendation **for** or **against** instrumented fusion versus percutaneous interventional procedures (vertebroplasty/kyphoplasty/augmentation ± percutaneous fixation) for *acute osteoporotic vertebral compression fractures* when the outcome of interest …
81	Surgical Treatment	OVCF	I	Is there evidence to make a recommendation for or against minimally invasive surgical approaches compared to open surgical approaches in adults undergoing surgery for acute osteoporotic vertebral compression fractures?	There is insufficient evidence to make a recommendation for or against minimally invasive surgical approaches compared to open surgical approaches in adults undergoing surgery for acute osteoporotic vertebral compression fractures.	Short answer (patient‑facing): There is **no high‑quality evidence that one single surgical approach (minimally invasive versus open) is universally superior for all adults with acute osteoporotic vertebral compression fractures (OVCFs)**. Percutaneous/minimally‑invasive vertebral augmentation (vertebroplasty/kyphoplasty) is supported by randomized trials and guideline endorsements for *carefully…	# Short answer (clinical bottom line) There is **not** high‑quality evidence to support a blanket recommendation that *minimally invasive* techniques (vertebroplasty/balloon‑kyphoplasty or percutaneous posterior fixation) are superior to *open* surgical approaches for **all** adults undergoing surgery for acute osteoporotic vertebral compression fractures (OVCFs). Instead, the evidence supports *…	Short answer (bottom line up front): **There is not high‑quality evidence that directly compares “minimally invasive” vertebral augmentation (vertebroplasty/kyphoplasty) versus formal open instrumented surgery for *routine* treatment of acute osteoporotic vertebral compression fractures (OVCFs).** Therefore you can’t make a strong blanket recommendation for one approach over the other. However, e…
82	Surgical Treatment	OVCF	I	Is there evidence to identify risk factors for adjacent vertebral body fractures after surgical intervention in adults with osteoporotic vertebral compression fractures?	There is insufficient evidence to identify risk factors for adjacent vertebral body fractures after surgical intervention in adults with osteoporotic vertebral compression fractures.	Short answer: **Yes.** Multiple clinical, radiographic and cement‑related factors have been associated with *adjacent vertebral fractures (AVF)* after vertebral augmentation (percutaneous vertebroplasty or kyphoplasty) in adults with osteoporotic VCFs. The evidence is heterogeneous (many retrospective studies, some prospective cohorts, biomechanical models, and a few systematic reviews/meta‑analy…	Short answer up front: **Yes — there is consistent, moderate-quality evidence identifying several reproducible risk factors for adjacent vertebral fractures (AVFs) after percutaneous vertebral augmentation (vertebroplasty/kyphoplasty) in adults with osteoporotic VCFs.** The strongest, most consistently reported predictors are *poor bone density*, *intradiscal or endplate cement leakage / cement c…	Short answer — yes. Multiple recent systematic reviews, meta‑analyses and large cohort studies show reproducible, mostly **associative** risk factors for *adjacent* new vertebral compression fractures (AVCFs) after surgical treatment of osteoporotic VCFs (mainly percutaneous vertebroplasty \[PVP] and balloon kyphoplasty \[PKP]). However, effect sizes vary between studies and causal attribution (p…
83	Surgical Treatment	OVCF	C	Is preoperative hypoalbuminemia associated with an increased risk of postoperative mortality in adults undergoing surgical treatment for osteoporotic vertebral compression fractures?	Spine care providers may consider preoperative hypoalbuminemia as associated with an increased risk of postoperative mortality in adults undergoing surgical treatment for osteoporotic vertebral compression fractures.	# Short answer Yes. Multiple observational studies show that **preoperative hypoalbuminemia is associated with an increased risk of postoperative mortality** in adults having surgery for osteoporotic vertebral compression fractures (OVCF). ([PubMed][1], [BioMed Central][2]) # Key evidence (what matters) * A large retrospective ACS‑NSQIP analysis (Gupta et al., *Spine J.* 2019) found that **lower …	Short answer: **Yes — multiple observational studies show that preoperative hypoalbuminemia (commonly defined as serum albumin ≤3.5 g/dL) is associated with a higher risk of postoperative complications and increased mortality after surgical treatment of osteoporotic vertebral compression fractures (OVF).** ([PMC][1], [The Spine Journal][2], [Springer Medizin][3], [BioMed Central][4]) Why we belie…	# Short answer Yes — several observational studies show that **preoperative hypoalbuminemia (commonly defined as serum albumin ≤3.5 g/dL)** is associated with a higher risk of postoperative mortality after surgical treatment for osteoporotic vertebral compression fractures (OVCF). ([PMC][1], [PubMed][2]) # What the evidence says (brief, evidence‑based) * A retrospective single‑institution cohort …
84	Surgical Treatment	OVCF	I	Is there evidence to make a recommendation regarding other patient or fracture characteristics affecting outcomes after surgical intervention for osteoporotic vertebral compression fractures?	There is insufficient evidence to make a recommendation regarding other patient or fracture characteristics affecting outcomes after surgical intervention for osteoporotic vertebral compression fractures.	# Short answer (TL;DR) Yes — there is moderate-quality, mostly observational evidence that *certain* patient and fracture characteristics are associated with different outcomes after vertebral augmentation (vertebroplasty/kyphoplasty) for osteoporotic VCFs. However, the evidence is heterogeneous and mostly from cohort studies/registries, so **strong, universal recommendations** (Level I) about se…	Short answer: **Yes — there is moderate, evolving evidence that specific patient and fracture features are associated with outcomes after surgical treatment (vertebroplasty/kyphoplasty and related procedures) for osteoporotic vertebral compression fractures (OVCFs).** Many factors are *predictors* (associated with higher risk of residual pain, recollapse, adjacent fractures, or poorer radiographi…	Short answer up front: **Yes — there is some evidence that specific patient- and fracture-level characteristics are associated with outcomes after vertebral augmentation (vertebroplasty/kyphoplasty), but the evidence is heterogeneous and mostly of low–moderate quality.** That means you can *consider* certain characteristics when counselling patients and selecting/timing procedures (some condition…
85	Surgical Treatment	OVCF	C	Can PMMA screw augmentation be considered as an option to reduce the risk of postoperative screw loosening in adults undergoing surgery for osteoporotic vertebral compression fractures?	PMMA screw augmentation may be considered as an option to reduce the risk of postoperative screw loosening in adults undergoing surgery for osteoporotic vertebral compression fractures.	Short answer — **Yes, PMMA (polymethylmethacrylate) augmentation of pedicle screws is an evidence‑based option to reduce the risk of postoperative screw loosening in adults with osteoporotic vertebral compression fractures (VCFs)** — but it is not risk‑free and should be used selectively with appropriate technique and patient counseling. Below I summarize the most relevant evidence, practical ind…	Short answer — **Yes, with caveats.** Polymethylmethacrylate (PMMA) augmentation of pedicle screws (fenestrated/cannulated screws or retrograde cement techniques) reliably **increases screw purchase and reduces postoperative screw loosening** in osteoporotic spines, but it also carries measurable procedure‑specific risks (cement leakage, pulmonary cement embolism, difficulty with revision). Decis…	Short answer: **Yes — PMMA (polymethylmethacrylate) cement augmentation of pedicle screws is an evidence‑supported option to reduce postoperative screw loosening in adults with osteoporotic vertebral compression fractures (OVCFs), but it must be used selectively and with careful technique because it carries non‑trivial risks.** Here’s an evidence‑based, surgeon‑oriented summary you can use for de…
86	Surgical Treatment	OVCF	I	Is there evidence to make a recommendation for or against the use of anterior vs posterior vs anterior plus posterior techniques in adults with neurological deficits undergoing surgery for osteoporotic vertebral compression fractures?	There is insufficient evidence to make a recommendation for or against the use of anterior vs posterior vs anterior plus posterior techniques in adults with neurological deficits undergoing surgery for osteoporotic vertebral compression fractures.	Short answer — **No strong, high‑quality evidence exists to mandate one approach (anterior vs posterior vs combined) for all adults with neurological deficits from osteoporotic vertebral compression fractures (OVCF).** Choice should be individualized based on fracture morphology (anterior‑column loss vs canal retropulsion), whether cord compression is dynamic or fixed, medical comorbidity/bone qu…	There is a significant amount of research on the management of osteoporotic vertebral compression fractures (VCFs), especially when neurological deficits are present. When deciding between anterior, posterior, or combined anterior and posterior surgical techniques for these cases, it’s important to consider factors such as the degree of neurological impairment, the fracture pattern, the patient's…	Short answer (bottom line up front): **There is no high‑quality randomized evidence that universally favors anterior, posterior, or combined anterior+posterior approaches for adults with neurological deficits from osteoporotic vertebral compression/collapse.** The literature is dominated by retrospective series, cohort comparisons and narrative/systematic reviews. Current evidence supports *indiv…
87	Surgical Treatment	NVCF	I	Is there evidence to make a recommendation for or against the use of specific implants in adults undergoing surgery for neoplastic vertebral fractures?	There is insufficient evidence to make a recommendation for or against the use of specific implants in adults undergoing surgery for neoplastic vertebral fractures.	Short answer up front — **no, there is not high‑quality evidence to make a general, firm recommendation for *one specific implant type or brand* (e.g., “always use expandable cages” or “always use X screw”) for adults having surgery for neoplastic (metastatic or myelomatous) vertebral compression fractures.** The evidence supports *procedures* (vertebral augmentation for palliation, stabilization…	Short answer up front (practical takeaways) * There **is not** strong high‑level randomized evidence that a *specific brand or material* of implant (e.g., titanium vs CFR‑PEEK vs a particular expandable cage) is superior for adults with neoplastic (metastatic/primary tumor) vertebral fractures. Evidence is mostly observational, case series, device cohorts, and expert guidance — enough to support …	# Short answer (practical clinical bottom line) There is **no high‑quality evidence that allows a blanket recommendation for one specific implant brand or single type of implant** for adults having surgery for **neoplastic (metastatic or primary tumour) vertebral fractures**. The literature supports *classes of interventions* for particular clinical goals (pain control, short‑term stability, prot…

## Sheet: Open-ended - DeepSeek-R1
Number	Section	Type	NASS question	NASS recommendation	DeepSeek-R1 first response	DeepSeek-R1 second response	DeepSeek-R1 third response
1	Natural History	OVCF	For patients with osteoporotic vertebral compression fractures managed without augmentation or surgery, what is the risk of development of long-term sequelae of vertebral compression fractures (eg, spinal deformity, respiratory compromise, gastrointestinal tract dysfunction, physical, and psychological functional impairment)?	In adults with osteoporotic vertebral compression fractures treated without augmentation or surgery, there is fair evidence to suggest that decline occurs in functional status and activities of daily living. Grade of Recommendation: B In adults with osteoporotic vertebral compression fractures treated without augmentation or surgery, there is poor quality evidence that there may be progressive ky…	Based on current evidence, patients with osteoporotic vertebral compression fractures (VCFs) managed non-surgically face significant risks of long-term sequelae. While non-surgical management (rest, bracing, analgesics, rehabilitation) is appropriate for many stable fractures, the consequences extend far beyond initial pain. Here's a breakdown of the risks: Spinal Deformity (Progressive Kyphosis)…	Based on current evidence, patients with osteoporotic vertebral compression fractures (VCFs) managed non-surgically face significant risks of long-term sequelae, even with optimal conservative care (analgesia, bracing, rehabilitation). Here's a breakdown of risks supported by key research: 1. Spinal Deformity (Progressive Kyphosis) High Risk: Each VCF typically increases kyphotic angle by 6–10°. …	Based on current evidence, patients with osteoporotic vertebral compression fractures (VCFs) managed conservatively (without augmentation or surgery) face significant risks of long-term sequelae. Here's a breakdown of key risks and supporting evidence: 1. Progressive Spinal Deformity & Kyphosis Risk: >30% height loss or multiple fractures often lead to progressive kyphosis (dowager's hump). Evide…
2	Natural History	OVCF	For patients with acute osteoporotic vertebral compression fractures managed without augmentation or surgery, what is the expected time to resolution of pain?	In adults with osteoporotic vertebral compression fractures treated without augmentation or surgery, there is fair evidence to suggest that significant pain improvement will occur. Time course to improvement is variable from three months to one year. In some studies, the time may be overstated due to the interval of follow-up and the time to improvement may vary due to different medical therapies…	Based on current evidence and my experience as a spine surgeon, the expected timeline for pain resolution in acute osteoporotic vertebral compression fractures (OVCFs) managed conservatively (without augmentation or surgery) is highly variable but typically follows a gradual course over weeks to months. Here's a breakdown based on key research: Initial Acute Phase (0-4 Weeks): Pain is usually mos…	Based on current evidence-based research and clinical experience, the expected timeline for pain resolution in acute osteoporotic vertebral compression fractures (OVCFs) managed non-operatively (without vertebroplasty, kyphoplasty, or surgery) follows a general pattern, but significant individual variation exists: Initial Severe Pain (Days 1-14): Pain is typically most intense immediately after t…	Based on current evidence and my clinical experience, the expected timeline for pain resolution in acute osteoporotic vertebral compression fractures (OVCFs) managed conservatively (without surgery or augmentation) is as follows: Acute Phase (Weeks 1-6): Peak Pain: Pain is typically most severe in the first 1-3 weeks. Gradual Improvement: Most patients experience a significant reduction in acute,…
3	Natural History	OVCF	For patients with acute osteoporotic vertebral compression fractures managed without augmentation or surgery, what is the risk of persistent long-term (>6 months) pain?	In adults with osteoporotic vertebral compression fractures treated without augmentation or surgery, there is fair evidence to suggest that a significant percentage of patients will have persistent long-term (greater than 6 months) pain (VAS >3). Most studies suggest approximately a third of patients (ranging from 10-40%). Grade of Recommendation: B	Based on current evidence, approximately 20-30% of patients with acute osteoporotic vertebral compression fractures (OVCFs) managed non-surgically (without vertebroplasty/kyphoplasty) experience persistent, clinically significant pain beyond 6 months. This risk is influenced by several key factors. Here's a breakdown of the evidence and contributing factors: Natural History Studies & Major RCTs: …	Based on current evidence-based research, the risk of persistent long-term pain (>6 months) in patients with acute osteoporotic vertebral compression fractures (OVCFs) managed non-operatively (without vertebroplasty, kyphoplasty, or open surgery) is significant, affecting a substantial minority of patients. Here's a breakdown of the evidence and key factors: Prevalence of Persistent Pain: Systema…	Based on current evidence, a significant minority of patients with acute osteoporotic vertebral compression fractures (OVCFs) managed conservatively (without augmentation or surgery) will experience persistent, long-term pain (>6 months). Estimates vary, but research consistently shows this risk is substantial. Here's a breakdown of the evidence and key factors: Overall Prevalence of Persistent P…
4	Natural History	OVCF	For patients with osteoporotic vertebral compression fractures, are rates of morbidity and mortality different for those managed with augmentation or surgery versus those managed without?	There is fair evidence to suggest that the new fracture rates are not different in adults with osteoporotic vertebral compression fractures treated with augmentation or surgery as compared to medical treatment. Grade of Recommendation: B There is conflicting evidence that precludes making a recommendation on rates of morbidity and mortality for adults with osteoporotic vertebral compression fract…	Based on current evidence-based research (as of my last update in July 2024), the rates of morbidity and mortality for osteoporotic vertebral compression fractures (OVCFs) managed with vertebral augmentation (vertebroplasty/kyphoplasty) versus non-surgical management (NSM) show complex patterns: Mortality: Early Controversial Findings: Earlier observational studies (e.g., database analyses) sugge…	Based on current evidence-based research (as of late 2024), here's a breakdown of morbidity and mortality differences for osteoporotic vertebral compression fractures (OVCFs) managed with vertebral augmentation (kyphoplasty/vertebroplasty) or surgery versus conservative management: 1. Mortality: Short-Term (≤ 1 year): High-quality meta-analyses (including Cochrane reviews) show no statistically s…	Based on current evidence-based research, rates of morbidity and mortality are different for patients with osteoporotic vertebral compression fractures (OVCFs) managed with vertebral augmentation (vertebroplasty/kyphoplasty) compared to non-operative management (conservative care), with augmentation showing significant benefits in reducing morbidity and potentially mortality, particularly in the …
5	Natural History	OVCF	For patients with osteoporotic vertebral compression fractures managed without augmentation or surgery, are there specific variables that increase the risk for refracture of the same or other vertebral levels?	There is insufficient evidence to make a recommendation for or against the impact of diabetes, smoking, NSAIDS, low FIM score, presentation of multiple fractures, or low segmental cobb angle on risk for refracture of the same or other vertebral level in adults with osteoporotic vertebral compression fractures. Grade of Recommendation: I	Based on current evidence, several specific variables significantly increase the risk of refracture (same level) or subsequent vertebral fractures (new levels) in patients with osteoporotic vertebral compression fractures (OVCFs) managed non-operatively. Key risk factors include: Major Risk Factors Severity of Underlying Osteoporosis: Low BMD (T-score ≤ -2.5): The single strongest predictor. Lowe…	Based on current evidence, several specific variables significantly increase the risk of refracture (same level) or new adjacent/non-adjacent vertebral compression fractures (VCFs) in osteoporotic patients managed non-surgically. These factors stem from bone quality, biomechanics, and fracture characteristics: Key Risk Factors Supported by Evidence: Severe Osteoporosis (Low BMD): Strongest predic…	Based on current evidence, several specific variables significantly increase the risk of new or same-level vertebral refracture in patients with osteoporotic vertebral compression fractures (OVCFs) managed non-surgically. These factors highlight the critical need for aggressive osteoporosis management alongside conservative fracture care. Key Risk Factors for Refracture: Severe Osteoporosis (Low …
6	Cost-Effectiveness	OVCF	In the treatment of osteoporotic vertebral compression fractures, what is the comparative cost-effectiveness of (a) medical therapy alone vs (b) vertebral augmentation vs (c) thermal ablation, radiofrequency ablation or cryoablation with or without augmentation vs (d) operative fusion/fixation?	There is insufficient evidence to make a recommendation for or against the cost effectiveness of medical treatment alone vs vertebral augmentation vs thermal ablation, radiofrequency ablation or cryoablation with or without augmentation vs operative fusion/fixation. Grade of Recommendation: I	Based on current evidence and health economic analyses, here's a comparative cost-effectiveness analysis of treatments for osteoporotic vertebral compression fractures (OVCFs), incorporating the latest research: 1. Medical Therapy (MT) Alone Effectiveness: Effective for most stable, minimally painful fractures. Focuses on pain control (analgesics), osteoporosis management (bisphosphonates, anabol…	Based on current evidence and cost-effectiveness analyses (CEA), here's a comparative breakdown of the treatments for osteoporotic vertebral compression fractures (OVCFs), incorporating key cost drivers and outcomes: Medical Therapy Alone (Analgesics, Bracing, Rehabilitation + Osteoporosis Management) Initial Cost: Lowest. Primarily includes medication, bracing, physical therapy, and osteoporosis…	Based on current evidence (as of 2024/2025), here's a comparative cost-effectiveness analysis of treatments for osteoporotic vertebral compression fractures (VCFs), incorporating key studies and economic models: 1. Medical Therapy Alone (Analgesia, Bracing, Rehabilitation) Cost: Lowest initial cost (medications, outpatient PT, bracing). Effectiveness: Effective for mild-moderate pain in stable fr…
7	Clinical Diagnosis	OVCF	Which elements (individual or in combination) of a history, symptoms, and/or physical examination are most sensitive and specific for identifying a patient with an acute osteoporotic vertebral compression fracture?	Presence of positive closed-fist percussion sign, supine sign, or back pain inducing test are suggested as findings on physical exam useful in identifying an adult patient with symptomatic acute osteoporotic vertebral compression fractures. Grade of Recommendation: B There is insufficient evidence to make a recommendation for or against a patient self-assessment screening tool to identify individ…	Based on the latest evidence, identifying acute osteoporotic vertebral compression fractures (VCFs) relies on a combination of historical risk factors, specific symptom patterns, and targeted physical examination findings. No single element is perfectly sensitive or specific, but certain combinations are highly indicative. Here's a breakdown of the most evidence-based elements, categorized by sen…	Based on current evidence and clinical practice, identifying acute osteoporotic vertebral compression fractures (VCFs) relies on a combination of historical elements, symptoms, and physical exam findings. No single element is perfectly sensitive and specific, but several key features significantly raise the index of suspicion. Here's the breakdown: Most Sensitive & Specific Elements (Combination …	Based on current evidence and clinical guidelines (NOF, AAOS, ISCD), identifying an acute osteoporotic vertebral compression fracture (VCF) relies on a combination of historical risk factors, characteristic symptoms, and specific physical exam findings. No single element is perfectly sensitive or specific alone, but together they create a highly suggestive picture. Here's a breakdown of the most …
8	Medical Treatment	OVCF	Do restrictions on patient activity alter outcomes in patients with osteoporotic vertebral compression fractures?	There is insufficient evidence to make a recommendation for or against immobilization or early activity in adults with acute osteoporotic vertebral compression fracture. Grade of Recommendation: I	Based on current evidence-based research, activity restrictions beyond very short-term pain management do not improve long-term outcomes for most patients with uncomplicated osteoporotic vertebral compression fractures (OVCFs) and may actually worsen outcomes. Here's a breakdown of the key evidence and reasoning: Lack of Benefit for Fracture Healing/Stability: No Acceleration of Healing: There is…	Based on current evidence-based research and my experience as a spine surgeon, activity restrictions do not improve clinical outcomes for most patients with stable osteoporotic vertebral compression fractures (OVCFs) and may actually worsen outcomes. Here's a breakdown of the evidence: The Paradigm Shift: From Rest to Early Mobility Historical Approach: Traditional management involved prolonged b…	Based on current evidence-based research, strict activity restrictions do not improve outcomes in patients with osteoporotic vertebral compression fractures (OVCFs) and may actually worsen them. Here's a breakdown of the evidence and key principles: Shift Away from Prolonged Bed Rest: Historical Practice: Traditional management often involved weeks of bed rest. Evidence Against: Multiple studies …
9	Medical Treatment	OVCF	Which pharmacologic treatments are effective in improving outcomes in acute osteoporotic vertebral compression fractures?	Calcitonin is suggested for relief of pain in adults with acute osteoporotic vertebral compression fractures. Grade of Recommendation: B Teriparatide is suggested for the relief of pain and improvement in quality of life in adults with acute osteoporotic vertebral compression fractures. Grade of Recommendation: B Bisphosphonates are suggested for relief of pain and improvement in quality of life …	Based on current evidence-based research (as of my last update in 2024), the pharmacologic management of acute osteoporotic vertebral compression fractures (OVCFs) focuses on three key goals: pain control, fracture healing, and prevention of subsequent fractures. Here's a breakdown of effective treatments, supported by major guidelines (NOF, ASBMR, ACR) and clinical trials: 1. First-Line: Bone-Sp…	Based on current evidence-based guidelines (including AACE/ACE, ASBMR, NOF) and recent high-impact studies, here's a concise analysis of effective pharmacologic treatments for acute osteoporotic vertebral compression fractures (OVCFs), categorized by treatment goals: 1. Osteoanabolic Agents (First-Line for Acute Fracture Healing & Pain) Teriparatide (PTH 1-34): Strongest evidence for acute OVCFs …	Based on current evidence and my experience as a spine surgeon, the pharmacologic management of acute osteoporotic vertebral compression fractures (OVCFs) focuses on two key goals: 1) Pain Control and 2) Promoting Fracture Healing & Preventing Future Fractures. Here's a breakdown of effective treatments, supported by research: I. Pain Management (Acute Phase - First Few Weeks): Acetaminophen (Par…
10	Medical Treatment	OVCF	In patients presenting with symptomatic acute osteoporotic vertebral compression fractures, does medical treatment of the underlying bone loss improve long-term outcomes such as reduction in risk of future fragility fractures?	Teriparatide may be considered in adults with acute osteoporotic vertebral compression fractures to reduce the risk of future fragility fractures. Grade of Recommendation: C Bisphosphonates may be considered in adults with acute osteoporotic vertebral compression fractures to reduce the risk of future fragility fractures. Grade of Recommendation: C	Yes, absolutely, evidence-based medical treatment of the underlying bone loss (osteoporosis) in patients with acute osteoporotic vertebral compression fractures (VCFs) significantly improves long-term outcomes, including a substantial reduction in the risk of future fragility fractures. Here's the breakdown of the evidence and rationale, based on current research and guidelines (AACE/ACE, NOF, AS…	Yes, absolutely. Treating the underlying bone loss (osteoporosis) in patients with acute osteoporotic vertebral compression fractures (OVCFs) is mandatory and significantly improves long-term outcomes, primarily by substantially reducing the risk of future fragility fractures. This conclusion is strongly supported by extensive evidence-based research: High Risk of Subsequent Fracture: An acute OV…	Yes, absolutely, medical treatment of the underlying bone loss (osteoporosis) significantly improves long-term outcomes, including a substantial reduction in the risk of future fragility fractures, in patients presenting with acute osteoporotic vertebral compression fractures (OVCFs). This is a cornerstone of management and strongly supported by extensive evidence-based research. Here's a breakdo…
11	Medical Treatment	NVCF	How do pharmacologic treatments (nonchemotherapeutic) and nonpharmacologic treatments compare with interventional treatments in terms of reducing severity and duration of pain and disability in neoplastic vertebral fractures?	There is insufficient evidence to make a recommendation for or against interventional treatment as compared to non-interventional pharmacologic treatments and non-pharmacologic treatments in terms of reducing severity and duration of pain and disability in adults with neoplastic vertebral fractures. Grade of Recommendation: I	Based on current evidence and my experience as a spine surgeon specializing in spinal oncology, here's a comparative analysis of treatments for neoplastic vertebral compression fractures (NVCFs) regarding pain and disability reduction: Key Principles: Underlying Cause is Paramount: NVCF pain stems from both mechanical instability and tumor activity/inflammation. Effective treatment must address t…	As a spine surgeon specializing in oncologic spinal disorders, I approach neoplastic vertebral compression fractures (VCFs) through the NOMS framework (Neurologic, Oncologic, Mechanical, Systemic) and current evidence. Here's how treatments compare for pain and disability: 1. Pharmacologic Treatments Analgesics (Opioids, NSAIDs, Adjuvants): Pain Relief: Moderate short-term relief (Level II eviden…	Based on current evidence (including ASCO, SIO, and NICE guidelines, and major meta-analyses), here's a comparison of treatments for neoplastic vertebral compression fractures (VCFs) regarding pain and disability: Core Principle: Treatment must be multidisciplinary and tumor-specific. Oncologic control (radiation, systemic therapy) is foundational. Pain/disability management is layered upon this.…
12	Medical Treatment	NVCF	Does timing or sequencing of interventions (eg, analgesics, bisphosphonates, chemotherapy, XRT, stereotactic XRT, bracing, surgery, or vertebral augmentation) improve patient outcomes?	There is insufficient evidence to make a recommendation for or against sequencing of radiation therapy and vertebral augmentation in adults with neoplastic vertebral fractures. Grade of Recommendation: I There is insufficient evidence to make a recommendation for or against timing of non-interventional therapy or vertebral augmentation in adults with neoplastic vertebral fractures. Grade of Recom…	Based on current evidence and my experience as a spine surgeon, timing and sequencing of interventions significantly impact outcomes for vertebral compression fractures (VCFs), but the optimal approach depends critically on the fracture etiology (osteoporotic vs. malignant) and specific patient factors. Here's a breakdown of key evidence-based considerations: I. Osteoporotic VCFs: Vertebral Augme…	The timing and sequencing of interventions for vertebral compression fractures (VCFs) significantly impact outcomes, but optimal strategies depend on fracture etiology, acuity, comorbidities, and goals of care. Here's an evidence-based synthesis: 1. Acute Pain Control & Early Mobility Analgesics First: NSAIDs/acetaminophen are first-line, but avoid prolonged opioids. Early multimodal analgesia (e…	Based on current evidence and my experience as a spine surgeon, the timing and sequencing of interventions significantly impact outcomes for vertebral compression fractures (VCFs), but the optimal approach depends heavily on the underlying cause (osteoporosis vs. malignancy) and specific clinical presentation. Here's an evidence-based breakdown: I. Osteoporotic Vertebral Compression Fractures (oV…
13	Imaging Diagnosis	OVCF	Which imaging modalities and findings are most sensitive and specific for the accurate diagnosis of symptomatic osteoporotic vertebral compression fractures?	Flexion/extension radiographs are suggested as an option for diagnosing acute osteoporotic vertebral compression fractures when MRI cannot be obtained. Grade of Recommendation: B Scintigraphy (bone scan) is suggested as an alternative imaging modality to diagnose acute osteoporotic vertebral compression fractures when MRI cannot be obtained. Grade of Recommendation: B There is insufficient eviden…	As a spine surgeon specializing in vertebral compression fractures (VCFs), I rely heavily on the latest evidence to accurately diagnose symptomatic osteoporotic VCFs. Distinguishing acute/subacute painful fractures from chronic, healed ones or other pathologies is paramount for guiding treatment. Here's the evidence-based breakdown of imaging modalities and their key findings, ordered by diagnost…	As a spine surgeon specializing in vertebral compression fractures (VCFs), I rely on a combination of imaging modalities for accurate diagnosis, emphasizing sensitivity for early detection and specificity to rule out mimics like malignancy or infection. Here's the evidence-based approach, aligned with guidelines from the American College of Radiology (ACR), American Society of Spine Radiology (AS…	As an experienced spine surgeon specializing in vertebral compression fractures (VCFs), I rely on a multimodal imaging approach guided by current evidence. Here's a breakdown of the most sensitive and specific modalities and findings for diagnosing symptomatic osteoporotic VCFs: 1. Plain Radiography (X-ray) First-line screening tool, but limited sensitivity for acute fractures (misses ~30% initia…
14	Imaging Diagnosis	OVCF	Which imaging findings stratify the acuity of osteoporotic vertebral compression fractures?	It is suggested that the presence of a fluid sign or edema in dual energy CT scan can differentiate new or acute osteoporotic vertebral compression fractures from older fractures. Grade of Recommendation: B There is insufficient evidence to make recommendation for or against the use of the vacuum sign cleft on radiographs or bone scan to confirm a nonunion painful fracture. Grade of Recommendatio…	As a spine surgeon specializing in vertebral compression fractures (VCFs), determining fracture acuity is critical for treatment decisions (conservative vs. vertebroplasty/kyphoplasty). Here's the evidence-based stratification using imaging findings, based on current literature (Mauch et al., AJR 2022; Bäuerle et al., Eur Radiol 2013; Genant et al., Osteoporos Int 1999): 1. Acute Fractures (0-6 w…	Based on current evidence and clinical practice, MRI is the gold standard for stratifying the acuity of osteoporotic vertebral compression fractures (VCFs), with specific CT and radiographic findings providing supportive information. Here's a breakdown of key imaging findings and their significance: 1. Magnetic Resonance Imaging (MRI) - Most Sensitive & Specific T1-Weighted Images: Acute/Subacute…	Based on current evidence and clinical practice, MRI is the gold standard for stratifying the acuity of osteoporotic vertebral compression fractures (VCFs). Here's a breakdown of key imaging findings by modality: � I. MRI (Most Sensitive & Specific) Bone Marrow Edema (BME) Acute/Subacute (<2-6 months old): T1-weighted: Low signal intensity (dark) in affected marrow. T2-weighted/STIR (Fat-Suppress…
15	Imaging Diagnosis	NVCF	Which imaging modalities and findings are most sensitive and specific for the accurate diagnosis of and treatment planning for neoplastic vertebral fractures?	Findings on routine MRI sequences are suggested as a method to differentiate osteoporotic from neoplastic vertebral fractures. Grade of Recommendation: B Specific MRI sequences are suggested to differentiate osteoporotic from neoplastic vertebral fractures. Grade of Recommendation: B Diffusion weighted imaging (DWI) is suggested as a MR sequence to distinguish osteoporotic from neoplastic vertebr…	As a spine surgeon specializing in spinal oncology, I rely on a multimodal imaging approach for diagnosing neoplastic vertebral fractures, emphasizing sensitivity to early marrow infiltration and specificity to distinguish malignancy from osteoporotic/traumatic fractures. Here's the evidence-based breakdown: 1. MRI (Magnetic Resonance Imaging) - The Gold Standard Sensitivity (95-98%) & Specificit…	As a spine surgeon specializing in spinal oncology, I rely on a multimodal imaging approach for accurate diagnosis and treatment planning of neoplastic vertebral fractures. Here's the evidence-based breakdown of the most sensitive and specific modalities and key findings: 1. MRI (Magnetic Resonance Imaging) - The Gold Standard * Sensitivity: >95% for detecting marrow replacement * Specificity: >9…	As a spine surgeon specializing in oncologic spine care, I rely on a multimodal imaging approach for diagnosing and planning treatment of neoplastic vertebral fractures, integrating the latest evidence. Here's the breakdown of the most sensitive and specific modalities and key findings: 1. Magnetic Resonance Imaging (MRI): The Gold Standard for Diagnosis * Sensitivity: Highest (>95% for detecting…
16	Interventional Treatment	OVCF	Do steroid and/or anesthetic injections improve outcomes in patients with acute osteoporotic vertebral compression fractures?	There is insufficient evidence to make a recommendation for or against facet blocks in addition to percutaneous vertebroplasty compared to percutaneous vertebroplasty alone in adults with osteoporotic vertebral compression fractures. Grade of Recommendation: I There is insufficient evidence to make a recommendation for or against facet blocks with local anesthetics and corticosteroids in adults w…	Based on current high-quality evidence, steroid (glucocorticoid) and anesthetic injections do NOT significantly improve meaningful long-term outcomes in patients with acute osteoporotic vertebral compression fractures (OVCFs). Here's a breakdown of the evidence and reasoning: Lack of Proven Efficacy for Pain/Function: Systematic Reviews & Meta-Analyses: Major reviews (including Cochrane, 2018) an…	Based on current evidence-based research (as of my last update in 2024), neither steroid nor anesthetic injections are recommended as standard treatment to improve functional outcomes or pain in patients with acute, uncomplicated osteoporotic vertebral compression fractures (VCFs). Here's a breakdown of the evidence: 1. Steroid Injections (Epidural/Intralesional) Lack of Proven Benefit: High-qual…	Based on current high-quality evidence, steroid and anesthetic injections do not improve long-term functional outcomes, fracture healing, or reduce chronic pain risk in acute osteoporotic vertebral compression fractures (OVCFs). Here's a breakdown of the evidence: Corticosteroid Injections: VERTOS Trials (VERTOS II & IV): These pivotal RCTs investigated adding steroids to vertebroplasty. While th…
17	Interventional Treatment	OVCF	What is the risk of treating multiple vertebral levels at one time, for patients with multilevel osteoporotic vertebral compression fractures?	Vertebral augmentation may be considered as a safe and effective option to treat multiple vertebral fractures during one procedure time with a low risk in adults with osteoporotic vertebral compression fractures. Grade of Recommendation: C	Based on current evidence and my experience as a spine surgeon specializing in vertebral augmentation, treating multiple osteoporotic vertebral compression fractures (OVCFs) in a single session carries inherently higher risks compared to single-level treatment, but these risks are often manageable with careful patient selection and technique. Here's a breakdown of the key risks, supported by rese…	Treating multiple osteoporotic vertebral compression fractures (VCFs) in a single session carries significantly increased risks compared to single-level treatment, though it can be necessary and effective in carefully selected patients. Here's an evidence-based analysis of the risks: Increased Cement Leakage Risk: Evidence: Multiple studies (including large meta-analyses) consistently show a dire…	Treating multiple osteoporotic vertebral compression fractures (VCFs) in a single session (multilevel vertebral augmentation - VA, including vertebroplasty or kyphoplasty) carries increased but manageable risks compared to single-level treatment. The decision requires careful patient selection and risk-benefit analysis based on current evidence: Key Risks & Evidence Increased Cement-Related Compl…
18	Interventional Treatment	OVCF	Does vertebral augmentation improve outcomes in patients with acute osteoporotic vertebral compression fractures compared to medical therapy?	Vertebral augmentation is recommended as it provides rapid and sustained clinically and statistically significant improvement in pain and function in adults with acute osteoporotic vertebral compression fractures. Grade of Recommendation: A Vertebral augmentation is suggested to improve the segmental alignment compared to medical treatment in adults with osteoporotic vertebral compression fractur…	Based on current evidence and my experience as a spine surgeon, vertebral augmentation (kyphoplasty or vertebroplasty) provides significant benefits for appropriately selected patients with acute, painful osteoporotic vertebral compression fractures (VCFs) compared to medical therapy alone. However, patient selection and timing are critical. Here's a breakdown of the evidence: Superior Pain Relie…	Based on current evidence and my experience as a spine surgeon, vertebral augmentation (vertebroplasty or kyphoplasty) significantly improves short-to-medium term outcomes for carefully selected patients with acute, painful osteoporotic vertebral compression fractures (VCFs) compared to medical therapy alone, particularly regarding pain relief and functional recovery. Here's a breakdown of the ev…	Based on current evidence-based research (as of late 2023/early 2024), vertebral augmentation (vertebroplasty or kyphoplasty) provides superior short-to-medium term pain relief, functional improvement, and quality of life compared to optimal medical therapy alone in carefully selected patients with acute, painful osteoporotic vertebral compression fractures (OVCFs). However, the evidence is nuanc…
19	Interventional Treatment	OVCF	Does the correction of vertebral height loss or segmental kyphosis during vertebral augmentation for symptomatic osteoporotic vertebral compression fractures result in improved clinical outcomes?	For adults with osteoporotic vertebral compression fractures containing vertebral cleft, it is suggested that vertebral augmentation can improve height and wedge angle, but this restoration has no significant difference in pain relief. Grade of Recommendation: B It is suggested that kyphoplasty shows improved height restoration and kyphotic angle, but degree of height restoration and kyphotic ang…	Based on current high-quality evidence, the deliberate correction of vertebral height loss or segmental kyphosis during vertebral augmentation (vertebroplasty or kyphoplasty) for symptomatic osteoporotic VCFs does not consistently lead to improved clinical outcomes (pain relief, functional improvement, quality of life) compared to simply stabilizing the fracture with cement. Here's a breakdown of…	Based on current evidence, the correction of vertebral height loss or segmental kyphosis during vertebral augmentation (vertebroplasty/kyphoplasty) does NOT reliably translate to improved long-term clinical outcomes for symptomatic osteoporotic vertebral compression fractures (OVCFs). Here's a breakdown of the evidence: Key Findings from Major Studies & Meta-Analyses Lack of Correlation with Pain…	Based on current evidence, the routine aggressive correction of vertebral height loss or segmental kyphosis during vertebral augmentation (vertebroplasty/kyphoplasty) for symptomatic osteoporotic VCFs does NOT consistently translate to improved long-term clinical outcomes. Here's a breakdown of the evidence: Key Findings from Major Studies & Meta-Analyses Pain Relief & Functional Improvement: Mul…
20	Interventional Treatment	OVCF	For patients with symptomatic acute osteoporotic vertebral compression fractures, what is the optimal timing for vertebral augmentation?	In adults with osteoporotic vertebral compression fractures, it is suggested that there is optimal timing for treatment with vertebral augmentation and delayed treatment is associated with worse clinical outcomes. Grade of Recommendation: B	Based on current evidence, the optimal timing for vertebral augmentation (vertebroplasty or kyphoplasty) in symptomatic acute osteoporotic vertebral compression fractures (VCFs) is generally within 1-6 weeks of symptom onset, with the strongest evidence supporting intervention within the first 4 weeks for maximal pain relief and functional improvement. Here's the breakdown of the evidence and rat…	Based on current evidence-based research (as of late 2023/early 2024), the optimal timing for vertebral augmentation (vertebroplasty or kyphoplasty) in symptomatic acute osteoporotic vertebral compression fractures (OVCFs) is within 6 weeks of symptom onset, with a particularly strong window between 2 and 6 weeks. Here's the breakdown of the evidence and rationale: Superior Pain Relief and Functi…	Based on current evidence and my experience as a spine surgeon specializing in osteoporotic fractures, the optimal window for vertebral augmentation (vertebroplasty or kyphoplasty) in symptomatic acute osteoporotic VCFs is generally between 3 and 6 weeks after symptom onset, provided conservative management fails. However, patient selection and fracture characteristics are critical factors. Here'…
21	Interventional Treatment	OVCF	Does vertebral augmentation improve clinical outcomes in patients with back pain and an intravertebral cleft on imaging of chronic osteoporotic vertebral compression fractures?	There is insufficient evidence to make a recommendation for or against the use of vertebral augmentation to improve back pain in adults with osteoporotic vertebral compression fractures with or without intravertebral clefts in nonacute osteoporotic vertebral compression fractures. Grade of Recommendation: I	Based on current evidence-based research, vertebral augmentation (vertebroplasty or kyphoplasty) significantly improves clinical outcomes in patients with chronic osteoporotic vertebral compression fractures (OVCFs) exhibiting an intravertebral cleft (IVC) and persistent back pain. Here's a breakdown of the evidence and rationale: The Intravertebral Cleft (IVC) is a Key Biomarker: The IVC (also c…	Based on current evidence-based research, vertebral augmentation (vertebroplasty or kyphoplasty) appears to significantly improve clinical outcomes in patients with chronic osteoporotic vertebral compression fractures (OVCFs) exhibiting an intravertebral cleft (IVC) on imaging who have persistent, significant back pain. Here's the breakdown of the evidence and rationale: The Intravertebral Cleft …	Based on current evidence-based research (as of my last update in July 2024), vertebral augmentation (vertebroplasty or kyphoplasty) significantly improves clinical outcomes in patients with chronic osteoporotic vertebral compression fractures (OVCFs) exhibiting an intravertebral cleft (IVC) on imaging, compared to non-surgical management. Here's a breakdown of the evidence and rationale: The Int…
22	Interventional Treatment	OVCF	Are there specific characteristics of the fracture or the patient that influence outcomes in patients with osteoporotic compression fractures undergoing vertebral augmentation?	Patient Factors It is suggested that decreased bone mineral density is associated with an increased risk of further fractures (new or recollapse) after vertebral augmentation of osteoporotic vertebral compression fractures. Grade of Recommendation: B It is suggested that increasing age and female sex are associated with increased risk of further fractures (new or recollapse) after vertebral augme…	Yes, as a spine surgeon specializing in vertebral augmentation (vertebroplasty/kyphoplasty) for osteoporotic vertebral compression fractures (OVCFs), extensive research and clinical experience show that specific fracture characteristics and patient factors significantly influence outcomes. Here's an evidence-based breakdown: I. Fracture Characteristics Influencing Outcomes Fracture Age (Acuity): …	Based on current evidence-based research, yes, specific characteristics of both the fracture and the patient significantly influence outcomes (pain relief, functional improvement, complication risk, adjacent fracture risk) following vertebral augmentation (vertebroplasty or kyphoplasty) for osteoporotic vertebral compression fractures (OVCFs). Here's a breakdown of the key factors: I. Fracture Ch…	Yes, as an experienced spine surgeon, I can confirm that specific fracture characteristics and patient factors significantly influence outcomes after vertebral augmentation (vertebroplasty/kyphoplasty) for osteoporotic vertebral compression fractures (OVCFs). Here's the evidence-based breakdown: I. Fracture Characteristics Influencing Outcomes Fracture Age (Symptom Duration): Subacute Fractures (…
23	Interventional Treatment	NVCF	What are the criteria/indications/contraindications for vertebral augmentation in patients with neoplastic vertebral fractures?	Vertebral augmentation is suggested as a safe and effective procedure in adults with neoplastic vertebral fractures with intractable back pain despite medical management and/or those at risk of vertebral collapse, although caution is recommended because of the potential for cement extrusion. Grade of Recommendation: B Vertebral augmentation is suggested for the treatment of neoplastic vertebral f…	Based on current evidence-based guidelines (ASIPP, SIR, CIRSE, Cochrane reviews) and major studies (e.g., VAPOUR, VERTOS IV), here are the key indications and contraindications for vertebral augmentation (vertebroplasty/kyphoplasty) in neoplastic vertebral compression fractures (VCFs): Primary Indication: Refractory Mechanical Pain: Pain persisting despite ≥4 weeks of appropriate conservative the…	As an experienced spine surgeon specializing in oncologic spine care, I base my recommendations for vertebral augmentation (vertebroplasty/kyphoplasty) in neoplastic vertebral compression fractures (VCFs) on current evidence-based guidelines (ASRA, SIR, CIRSE, NICE) and major studies (VERTOS IV subgroup, Cancer Patient Fracture Evaluation [CAFE] trial, meta-analyses). Key Indications (When to Off…	Based on current evidence and guidelines (including ASRA, SIR, ASIPP, NICE, Cochrane reviews, and major oncology/spine journals), here are the key criteria for vertebral augmentation (vertebroplasty/kyphoplasty) in neoplastic vertebral compression fractures (VCFs): Indications/Criteria: Painful Fracture: Significant, localized mechanical back pain correlating radiologically with the fractured lev…
24	Interventional Treatment	NVCF	How do interventional treatments (augmentation, thermal ablation, radiofrequency ablation and cryoablation) compare to medical treatments in reducing severity and duration of pain and disability in patients with neoplastic vertebral fractures?	Vertebral augmentation is recommended for the improvement of pain and functional outcomes in the treatment of neoplastic vertebral fractures. Grade of Recommendation: A	As a spine surgeon specializing in oncologic spinal disorders, I can summarize the evidence-based comparison between interventional and medical treatments for neoplastic vertebral compression fractures (VCFs) based on current literature and clinical guidelines: Key Findings from Recent Evidence Pain Reduction Interventional Treatments (Kyphoplasty/Vertebroplasty): Provide rapid, significant pain …	Based on current evidence-based research (including systematic reviews, meta-analyses, RCTs, and major society guidelines like ASCO, SIR, and CIRSE), here's a comparison of interventional treatments versus medical management for neoplastic vertebral compression fractures (VCFs) regarding pain and disability: Key Findings: Superior Pain Reduction: Cement Augmentation (Vertebroplasty/Kyphoplasty): …	Based on current evidence (as of my knowledge cutoff in July 2024), interventional procedures generally provide superior and faster reduction in pain severity and disability compared to medical management alone for neoplastic vertebral compression fractures (VCFs), particularly when pain is refractory to conventional treatments. However, they are typically used as part of a multimodal approach, n…
25	Interventional Treatment	NVCF	Are there specific characteristics of the fracture or the patient that influence outcomes in patients with neoplastic vertebral fractures undergoing vertebral augmentation?	Vertebral augmentation is suggested to be a safe treatment option with low rate of clinical complications in neoplastic vertebral fractures with cortical wall defects. Grade of Recommendation: B There is insufficient evidence to make a recommendation for or against the relationship between increasing age and a favorable response to treatment of neoplastic vertebral fractures with vertebral augmen…	Optimal patient selection for vertebral augmentation in neoplastic VCFs requires careful consideration of both fracture morphology and patient factors: Strong Relative Contraindications: Posterior wall breach/destruction, significant epidural tumor causing canal compromise, uncorrectable coagulopathy, active spinal infection. Factors Favoring Good Outcomes: Intact posterior wall, focal mechanical…	Based on current evidence-based research, yes, specific characteristics of both the fracture and the patient significantly influence outcomes following vertebral augmentation (vertebroplasty/kyphoplasty) for neoplastic vertebral compression fractures (VCFs). Here's a breakdown of key factors: I. Fracture Characteristics Influencing Outcomes: Posterior Wall Integrity/Spinal Canal Compromise: Impac…	Based on current evidence-based research (as of my last update in July 2024), yes, specific characteristics of both the fracture and the patient significantly influence outcomes in vertebral augmentation (vertebroplasty/kyphoplasty) for neoplastic vertebral compression fractures (VCFs). Here's a breakdown of the key factors and their impact: I. Fracture Characteristics: Fracture Age & Bone Marrow…
26	Interventional Treatment	NVCF	What is the risk of treating multiple vertebral levels at one time, for patients with multi-level neoplastic vertebral fractures?	Vertebral augmentation may be considered as a safe treatment of multilevel neoplastic vertebral fractures at one time. Grade of Recommendation: C	Treating multiple neoplastic vertebral compression fractures (VCFs) in a single session carries specific risks that must be carefully weighed against benefits. Based on current evidence (including guidelines from the American Society of Spine Radiology, Society of Interventional Radiology, and recent meta-analyses), here's a breakdown of key risks: Cement Leakage & Related Complications: Increase…	Treating multiple neoplastic vertebral compression fractures in a single session carries significant, potentially life-threatening risks that require meticulous patient selection, technical expertise, and strict adherence to safety protocols. While simultaneous multi-level treatment can benefit severely symptomatic patients by reducing procedures and recovery time, the risks escalate with each ad…	Treating multiple neoplastic vertebral compression fractures (VCFs) in a single session carries significant but manageable risks that require careful patient selection and technical expertise. Based on current evidence (2023/2024 guidelines and meta-analyses), here's a breakdown of key risks: Increased Cement Leakage & Embolism Risk: Evidence: Multiple studies (e.g., meta-analysis by Yang et al.,…
27	Interventional Treatment	NVCF	What is the incidence and risk factors for adjacent vertebral body fractures after vertebral augmentation for neoplastic vertebral fractures?	There is insufficient and conflicting evidence to make a recommendation for or against the incidence or risk factors for adjacent vertebral fractures after vertebral augmentation for neoplastic vertebral fractures. Grade of Recommendation: I	Based on current evidence-based research (as of my last update in 2024), here's a breakdown of the incidence and risk factors for adjacent vertebral body fractures (AVCFs) after vertebral augmentation (VA - including vertebroplasty and kyphoplasty) for neoplastic vertebral compression fractures (VCFs): Incidence of Adjacent Vertebral Fractures (AVCFs) Reported Range: Studies report a wide inciden…	Based on current evidence and clinical experience, here's a breakdown of the incidence and risk factors for adjacent vertebral body fractures (AVBFs) following vertebral augmentation (vertebroplasty/kyphoplasty) for neoplastic vertebral compression fractures (VCFs): Incidence of AVBFs in Neoplastic VCFs Reported Range: Studies report an AVBF incidence of 10-25% within 1-2 years post-augmentation …	Based on current evidence-based research (as of my last update), here's a breakdown of the incidence and risk factors for adjacent vertebral body fractures (AVBF) following vertebral augmentation (vertebroplasty/kyphoplasty) for neoplastic vertebral compression fractures (VCFs): Incidence: Higher than Osteoporotic VCFs: The reported incidence of new AVBF after augmentation for neoplastic VCFs is …
28	Interventional Treatment	NVCF	Does the addition of vertebral augmentation to radiation therapy improve outcomes in patients with neoplastic vertebral fractures?	There is insufficient evidence to make a recommendation for or against the addition of vertebral augmentation to radiation therapy as it relates to outcomes in adults with neoplastic vertebral fractures. Grade of Recommendation: I	Based on current evidence-based research, yes, the addition of vertebral augmentation (vertebroplasty or kyphoplasty) to radiation therapy significantly improves outcomes for patients with painful neoplastic vertebral compression fractures (VCFs), compared to radiation therapy alone. Here's a breakdown of the evidence and key outcomes: Superior Pain Relief: Multiple randomized controlled trials (…	Based on current evidence-based research, yes, the addition of vertebral augmentation (VA) to radiation therapy (RT) significantly improves key outcomes in patients with neoplastic vertebral compression fractures (VCFs), particularly in pain control, functional recovery, and quality of life. Here's a breakdown of the evidence and key considerations: Key Findings Supporting Combination Therapy Sup…	Based on current evidence-based research, yes, the addition of vertebral augmentation (vertebroplasty or kyphoplasty) to radiation therapy significantly improves short-term and often long-term outcomes in patients with painful neoplastic vertebral compression fractures (VCFs), compared to radiation therapy alone. Here's a breakdown of the evidence and key outcomes: Superior Pain Relief: Significa…
29	Surgical Treatment	OVCF	Does instrumented fusion improve outcomes in patients with acute osteoporotic vertebral compression fractures compared to nonoperative care or interventional procedures?	In adults with osteoporotic vertebral compression fractures with burst morphology, both vertebral augmentation and instrumented fusion may be considered as treatment options as they appear to provide similar clinical outcomes. Grade of Recommendation: C There is conflicting evidence to make a recommendation for or against instrumented fusion in adults with acute osteoporotic vertebral compression…	Based on current evidence-based research (as of late 2024), instrumented fusion does NOT generally improve outcomes and is NOT recommended as a first-line treatment for uncomplicated acute osteoporotic vertebral compression fractures (OVCFs) compared to nonoperative care or vertebral augmentation procedures (vertebroplasty/kyphoplasty). Here's the breakdown of the evidence: Nonoperative Care (NOC…	Based on current evidence (as of mid-2025), instrumented fusion does NOT improve overall outcomes for uncomplicated acute osteoporotic vertebral compression fractures (OVCFs) compared to nonoperative care or cement augmentation, and carries significantly higher risks. It should be reserved for specific, complex cases. Here's the evidence-based breakdown: Nonoperative Care (NOC) is First-Line for …	Based on current evidence, instrumented fusion does NOT generally improve outcomes for routine acute osteoporotic vertebral compression fractures (OVCFs) compared to nonoperative care or cement augmentation procedures (vertebroplasty/kyphoplasty). It is reserved for specific, complex scenarios. Here's a breakdown of the evidence and rationale: Key Evidence Against Routine Fusion High Complication…
30	Surgical Treatment	OVCF	Does the use of minimally invasive surgical approaches (eg, percutaneous pedicle screws, muscle-sparing decompression/arthrodesis techniques) improve outcomes compared to open surgical approaches in patients undergoing surgery for acute osteoporotic vertebral compression fractures?	There is insufficient evidence to make a recommendation for or against minimally invasive surgical approaches compared to open surgical approaches in adults undergoing surgery for acute osteoporotic vertebral compression fractures. Grade of Recommendation: I	Based on current evidence-based research (as of late 2024), yes, minimally invasive surgical (MIS) approaches generally improve several key outcomes compared to open surgical approaches in patients undergoing surgery for acute osteoporotic vertebral compression fractures (VCFs), particularly in the osteoporotic population. However, the benefits are primarily in the perioperative and short-to-mid-…	Based on current evidence-based research (as of late 2024), minimally invasive surgical (MIS) approaches for acute osteoporotic vertebral compression fractures (OVCFs) demonstrate significant advantages over traditional open approaches in several key outcome areas, particularly in the perioperative and early recovery phases. However, long-term functional outcomes and fusion rates appear comparabl…	Based on current evidence-based research, yes, minimally invasive surgical (MIS) approaches generally improve specific key outcomes compared to open surgical approaches in patients undergoing surgery for acute osteoporotic vertebral compression fractures (OVCFs), particularly for appropriately selected patients. However, the benefits are nuanced and depend on the specific technique, patient facto…
31	Surgical Treatment	OVCF	What are the risk factors for adjacent vertebral body fractures after surgical intervention in patients with osteoporotic vertebral compression fractures?	There is insufficient evidence to identify risk factors for adjacent vertebral body fractures after surgical intervention in adults with osteoporotic vertebral compression fractures. Grade of Recommendation: I	Based on current evidence-based research (including systematic reviews, meta-analyses, and major clinical guidelines like NASS and AOSpine), the key risk factors for adjacent vertebral body fractures (AVBF) after surgical intervention (primarily vertebroplasty or kyphoplasty) for osteoporotic vertebral compression fractures (OVCFs) are: 1. Bone Quality & Osteoporosis Severity: * Low Bone Mineral …	Based on current evidence-based research (as of my last update in 2024), the risk factors for adjacent vertebral body fractures (AVFs) following surgical intervention for osteoporotic vertebral compression fractures (OVCFs), primarily vertebroplasty (VP) or kyphoplasty (KP), can be categorized as follows: 1. Patient-Specific Factors (Osteoporosis Severity & Demographics): * Severe Osteoporosis: T…	Based on current evidence-based research, adjacent vertebral body fractures (AVBF) following surgical intervention for osteoporotic vertebral compression fractures (OVCFs) are a significant concern. The key risk factors, stratified by category, are: 1. Bone Quality & Osteoporosis Severity: * Low Bone Mineral Density (BMD): The single strongest predictor. T-scores below -2.5, especially <-3.0, dra…
32	Surgical Treatment	OVCF	Are there specific characteristics of the fracture or the patient that influence outcomes in patients with osteoporotic vertebral compression fractures undergoing surgical treatment?	Spine care providers may consider preoperative hypoalbuminemia as associated with an increased risk of postoperative mortality in adults undergoing surgical treatment for osteoporotic vertebral compression fractures. Grade of Recommendation: C There is insufficient evidence to make a recommendation regarding other patient or fracture characteristics affecting outcomes after surgical intervention …	As an experienced spine surgeon specializing in spinal fragility fractures, I can confirm that both fracture-specific and patient-specific characteristics significantly influence surgical outcomes for osteoporotic vertebral compression fractures (OVCFs). Here's an evidence-based breakdown: I. Fracture-Specific Characteristics Fracture Chronicity & Mobility: Acute/Subacute Fractures (<6-8 weeks): …	Yes, as an experienced spine surgeon specializing in spinal fragility fractures, specific fracture and patient characteristics significantly influence surgical outcomes for osteoporotic vertebral compression fractures (OVCFs). Here’s the evidence-based breakdown: I. Fracture Characteristics Influencing Outcomes Severity of Kyphosis: Impact: Pre-existing severe kyphosis (>25-30°) or significant pr…	Yes, as an experienced spine surgeon deeply involved in the latest research, I can confirm that specific characteristics of both the fracture and the patient significantly influence outcomes in surgical treatment (vertebroplasty, kyphoplasty, or spinal fusion) for osteoporotic vertebral compression fractures (OVCFs). Here's an evidence-based breakdown: I. Fracture-Specific Characteristics Influen…
33	Surgical Treatment	OVCF	In patients undergoing surgery for symptomatic osteoporotic vertebral compression fractures, are clinical and radiological outcomes affected by the types of implants used?	PMMA screw augmentation may be considered as an option to reduce the risk of postoperative screw loosening in adults undergoing surgery for osteoporotic vertebral compression fractures. Grade of Recommendation: C There is insufficient evidence to make a recommendation for or against the use of anterior vs posterior vs anterior plus posterior techniques in adults with neurological deficits undergo…	Based on current evidence-based research (as of late 2024), the type of implants used in surgery for symptomatic osteoporotic vertebral compression fractures (VCFs) does significantly impact radiological outcomes and complication rates, but has a more nuanced effect on core clinical outcomes (pain relief and function) when comparing major categories. Here's a breakdown of the evidence: Cement-Onl…	Based on current evidence-based research, yes, the types of implants used do significantly affect both clinical and radiological outcomes in patients undergoing surgery for symptomatic osteoporotic vertebral compression fractures (sOVCFs). Osteoporosis severely compromises bone quality, making implant choice critical for achieving stability and preventing failure. Here's a breakdown of the eviden…	Based on current evidence-based research (as of my last update in 2024), the type of implant used for symptomatic osteoporotic vertebral compression fractures (VCFs) does influence radiological outcomes, but its impact on long-term clinical outcomes is less pronounced. Here's a breakdown: Cement-Based Techniques (Dominant Approach): Vertebroplasty (VP): Injects bone cement (PMMA) directly into th…
34	Surgical Treatment	NVCF	In patients undergoing surgery for neoplastic vertebral fractures, are clinical and radiological outcomes affected by the types of implants used?	There is insufficient evidence to make a recommendation for or against the use of specific implants in adults undergoing surgery for neoplastic vertebral fractures. Grade of Recommendation: I	Impact of Implant Types on Outcomes in Neoplastic Vertebral Fracture Surgery: An Evidence-Based Perspective As a spine surgeon specializing in spinal oncology, I can confirm that the types of implants used significantly impact both clinical and radiological outcomes in patients undergoing surgery for neoplastic vertebral compression fractures. This is a complex area where implant selection must b…	Yes, the types of implants used significantly affect both clinical (pain, function, complications) and radiological (spinal alignment, stability) outcomes in neoplastic vertebral fracture surgery. The optimal choice depends on tumor biology, fracture characteristics, bone quality, patient factors, and surgical goals. Here's an evidence-based breakdown: 1. Percutaneous Cement Augmentation (Vertebr…	Based on current evidence-based research, the types of implants used do significantly affect both clinical (pain, function, quality of life) and radiological (spinal alignment, stability, fusion) outcomes in patients undergoing surgery for neoplastic vertebral compression fractures (VCFs). However, the optimal choice depends heavily on patient-specific factors (tumor type, location, bone quality,…

## Sheet: Close-ended - DeepSeek-R1
Number	Section	Type	Grade of recommendation	Question	NASS recommendation	DeepSeek-R1 first response	DeepSeek-R1 second response	DeepSeek-R1 third response
1	Natural History	OVCF	B	In adults with osteoporotic vertebral compression fractures treated without augmentation or surgery, is there evidence to suggest that decline occurs in functional status and activities of daily living？	In adults with osteoporotic vertebral compression fractures treated without augmentation or surgery, there is fair evidence to suggest that decline occurs in functional status and activities of daily living.	Based on current evidence-based research, yes, there is significant evidence suggesting that functional decline and impairment in Activities of Daily Living (ADLs) can occur in a substantial proportion of adults with osteoporotic vertebral compression fractures (OVCFs) treated conservatively (without augmentation or surgery). Here's a breakdown of the evidence and key factors: Persistent Pain and…	Based on current evidence, yes, there is substantial evidence suggesting that a significant proportion of adults with osteoporotic vertebral compression fractures (OVCFs) managed non-surgically experience decline in functional status and activities of daily living (ADLs). While many fractures heal radiographically, functional recovery is often incomplete. Key evidence supporting functional declin…	Based on current evidence, adults with osteoporotic vertebral compression fractures (VCFs) managed non-surgically (without augmentation or surgery) do face a significant risk of functional decline and reduced activities of daily living (ADLs) over time, though outcomes are variable. Key evidence highlights: Kyphosis Progression & Postural Decline: Fractures often lead to progressive vertebral hei…
2	Natural History	OVCF	C	In adults with osteoporotic vertebral compression fractures treated without augmentation or surgery, is there evidence that there may be progressive kyphosis and loss of vertebral body height?	In adults with osteoporotic vertebral compression fractures treated without augmentation or surgery, there is poor quality evidence that there may be progressive kyphosis and loss of vertebral body height.	Yes, based on extensive clinical research, there is strong evidence that adults with osteoporotic vertebral compression fractures (VCFs) treated non-surgically (without vertebroplasty/kyphoplasty or fusion) frequently experience progressive kyphosis and further loss of vertebral body height during the healing process and beyond. Here's a breakdown of the evidence and key factors: The Natural Hist…	Yes, based on extensive clinical and radiological evidence, adults with osteoporotic vertebral compression fractures (OVCFs) treated conservatively (without augmentation or surgery) are at significant risk for progressive kyphosis and further loss of vertebral body height. Here's a breakdown of the evidence supporting this: The Natural History of Untreated OVCFs: Ongoing Bone Resorption: The init…	Yes, based on robust clinical evidence, adults with osteoporotic vertebral compression fractures (OVCFs) treated non-operatively (without augmentation or surgery) are at significant risk for progressive kyphosis and further vertebral body height loss. Here's a breakdown of the evidence and mechanisms: High Incidence of Progression: Multiple longitudinal studies (prospective and retrospective) usi…
3	Natural History	OVCF	C	In adults with osteoporotic vertebral compression fractures treated without augmentation or surgery, is there evidence that there may be significant medical morbidity associated with the fracture?	In adults with osteoporotic vertebral compression fractures treated without augmentation or surgery, there is poor quality evidence that there may be significant medical morbidity associated with the fracture.	Yes, there is substantial evidence that osteoporotic vertebral compression fractures (VCFs) managed non-surgically (conservatively) are associated with significant medical morbidity. While often initially perceived as "stable" injuries requiring only pain management and time, the long-term consequences can be profound and multi-systemic. Here's a breakdown of the key morbidities supported by evid…	Yes, there is substantial evidence that osteoporotic vertebral compression fractures (VCFs) managed non-surgically (without augmentation or surgery) are associated with significant medical morbidity. While many patients improve with conservative care, a significant subset experience profound negative consequences beyond the initial pain. Here's a breakdown of the key morbidities supported by evid…	Yes, there is substantial evidence that osteoporotic vertebral compression fractures (VCFs) treated non-surgically (conservatively) are associated with significant medical morbidity. While conservative management (pain control, bracing, activity modification, osteoporosis treatment) is appropriate for many stable fractures, overlooking the potential consequences of the fracture itself can be detr…
4	Natural History	OVCF	C	In adults with osteoporotic vertebral compression fractures treated without augmentation or surgery, is there evidence that patients are at risk of additional fractures？	In adults with osteoporotic vertebral compression fractures treated without augmentation or surgery, there is poor quality evidence that patients are at risk of additional fractures.	Yes, there is substantial evidence that adults with osteoporotic vertebral compression fractures (OVCFs) treated conservatively (without augmentation or surgery) are at significantly increased risk of sustaining additional vertebral fractures. This is a well-established clinical concern supported by multiple studies and meta-analyses. Here's a breakdown of the key evidence and mechanisms: Increas…	Yes, there is strong, consistent evidence that adults with osteoporotic vertebral compression fractures (VCFs) treated conservatively (without surgery or augmentation) are at significantly increased risk of sustaining additional vertebral fractures. Here's a breakdown of the evidence and key findings: Substantially Increased Relative Risk: Landmark Studies: The Fracture Intervention Trial (FIT) d…	Yes, there is strong and consistent evidence that adults with osteoporotic vertebral compression fractures (OVCFs) treated conservatively (without augmentation or surgery) are at significantly increased risk of suffering additional vertebral fractures, as well as other osteoporotic fractures. Here's a breakdown of the key evidence and mechanisms: Increased Relative Risk: Landmark studies, particu…
5	Natural History	OVCF	B	In adults with osteoporotic vertebral compression fractures treated without augmentation or surgery, is there evidence to suggest that significant pain improvement will occur? Is time course to improvement variable from three months to one year? In some studies, may the time be overstated due to the interval of follow-up, and could the time to improvement vary due to different medical therapies?	In adults with osteoporotic vertebral compression fractures treated without augmentation or surgery, there is fair evidence to suggest that significant pain improvement will occur. Time course to improvement is variable from three months to one year. In some studies, the time may be overstated due to the interval of follow-up and the time to improvement may vary due to different medical therapies.	Yes, based on current evidence, significant pain improvement does occur in the majority of adults with osteoporotic vertebral compression fractures (VCFs) managed conservatively (without augmentation or surgery). However, the time course is highly variable, and different medical therapies can influence recovery speed. Here's a breakdown of the evidence addressing your specific questions: Evidence…	Based on current evidence, here's a comprehensive analysis of pain improvement in non-surgically managed osteoporotic vertebral compression fractures (VCFs): 1. Evidence for Significant Pain Improvement: Yes, substantial evidence confirms that most patients experience significant pain improvement with non-operative management. Key studies demonstrate: Rousing et al. (2010): 74% of conservatively …	Based on current evidence-based research, here's a breakdown of your questions regarding pain improvement in non-surgically managed osteoporotic vertebral compression fractures (OVCFs): Is there evidence for significant pain improvement without surgery/augmentation? Yes, significant pain improvement is well-documented in the majority of patients. Conservative management (rest, bracing, analgesics…
6	Natural History	OVCF	B	In adults with osteoporotic vertebral compression fractures treated without augmentation or surgery, is there evidence to suggest that approximately a third of patients (ranging from 10-40%) will have persistent long-term (greater than 6 months) pain (VAS >3)?	In adults with osteoporotic vertebral compression fractures treated without augmentation or surgery, there is fair evidence to suggest that a significant percentage of patients will have persistent long-term (greater than 6 months) pain (VAS >3). Most studies suggest approximately a third of patients (ranging from 10-40%).	Based on current evidence, yes, there is substantial evidence supporting that approximately one-third of adults with osteoporotic vertebral compression fractures (OVCFs) managed non-surgically experience persistent pain (VAS >3) beyond 6 months. The reported range aligns with your estimate (10-40%), with key studies and meta-analyses confirming this pattern: Core Evidence: FREE Trial Follow-up (2…	Based on current evidence, yes, there is substantial evidence indicating that a significant minority of adults with osteoporotic vertebral compression fractures (OVCFs) managed conservatively (without augmentation or surgery) experience persistent pain (VAS >3) beyond 6 months. The reported range aligns with the 10-40% estimate, though most high-quality studies cluster around 20-35%. Key Supporti…	Based on current evidence, yes, there is substantial research supporting the observation that approximately one-third of adults with osteoporotic vertebral compression fractures (OVCFs) managed conservatively (without surgery or augmentation) experience persistent, clinically significant pain (VAS >3) beyond 6 months. Key Evidence: INVERT Trial (2021): Finding: 35% of patients treated conservativ…
7	Natural History	OVCF	B	Is there evidence to suggest that the new fracture rates are not different in adults with osteoporotic vertebral compression fractures treated with augmentation or surgery as compared to medical treatment?	There is fair evidence to suggest that the new fracture rates are not different in adults with osteoporotic vertebral compression fractures treated with augmentation or surgery as compared to medical treatment.	Based on current high-quality evidence, there is no strong evidence to suggest that overall new fracture rates are significantly different between patients treated with vertebral augmentation (vertebroplasty/kyphoplasty) versus medical management alone for acute osteoporotic vertebral compression fractures (OVCFs). However, the evidence points towards some important nuances: Adjacent-Level Fractu…	Based on current evidence-based research (as of late 2024), the relationship between vertebral augmentation procedures (vertebroplasty/kyphoplasty), surgery, medical management, and new vertebral fracture rates in adults with osteoporotic vertebral compression fractures (OVCFs) is complex. Here's a breakdown: Adjacent Segment Fractures (ASF) and Vertebral Augmentation: Early Evidence Suggested In…	Based on current evidence (as of 2025), the relationship between vertebral augmentation/surgery, medical management, and new vertebral fracture rates in osteoporotic vertebral compression fractures (OVCFs) is complex, but research suggests: Adjacent Vertebral Fracture (AVF) Risk with Augmentation: Biomechanical Concern: Vertebroplasty/kyphoplasty (VP/KP) increases stiffness at the treated level, …
8	Natural History	OVCF	I	Is there evidence that can make a recommendation on rates of morbidity and mortality for adults with osteoporotic vertebral compression fractures managed with augmentation or surgery compared to those managed without?	There is conflicting evidence that precludes making a recommendation on rates of morbidity and mortality for adults with osteoporotic vertebral compression fractures managed with augmentation or surgery compared to those managed without.	Based on current evidence (as of late 2024), here's a comprehensive analysis of morbidity and mortality for osteoporotic vertebral compression fractures (OVCFs) managed with augmentation (vertebroplasty/kyphoplasty) or surgery versus non-surgical management (NSM): 1. Mortality: Evidence Favors Augmentation/Surgery: Multiple large cohort studies and meta-analyses demonstrate a significant reductio…	Based on current evidence-based research (as of my last update in July 2024), vertebral augmentation procedures (vertebroplasty VP and kyphoplasty KP) demonstrate a significant reduction in mortality compared to non-surgical management for osteoporotic vertebral compression fractures (OVCFs), while morbidity (specifically adjacent level fracture risk) shows a more complex picture. Here's a breakd…	Based on current evidence-based research (as of late 2024), there is substantial data allowing for recommendations regarding morbidity and mortality in adults with osteoporotic vertebral compression fractures (OVCFs) managed with vertebral augmentation (vertebroplasty/kyphoplasty) compared to non-operative management (NOM). Here's a breakdown: Key Findings on Mortality: Significant Reduction with…
9	Natural History	OVCF	I	Is there evidence that can make a recommendation for or against the impact of augmentation or surgery versus medical treatment on rate of medical complications in adults with osteoporotic vertebral compression fractures?	There is conflicting evidence that precludes making a recommendation for or against the impact of augmentation or surgery versus medical treatment on rate of medical complications in adults with osteoporotic vertebral compression fractures.	Based on current high-quality evidence (as of my last training data in July 2024), here's a nuanced analysis of the impact of augmentation/surgery versus medical management on medical complications in adults with osteoporotic vertebral compression fractures (OVCFs), drawing from key studies and systematic reviews: 1. Medical Management Complications: Systemic Drug Risks: Standard medical manageme…	Based on current high-quality evidence (as of late 2024), vertebral augmentation (kyphoplasty/vertebroplasty), when performed on appropriately selected patients, significantly reduces the rate of specific serious medical complications compared to nonsurgical medical management alone in adults with painful osteoporotic vertebral compression fractures (OVCFs). Here's the breakdown of the evidence a…	Based on current evidence-based research (as of my last update in July 2024), the impact of augmentation/surgery versus medical treatment on the rate of medical complications in adults with osteoporotic vertebral compression fractures (OVCFs) is nuanced and depends on several factors, particularly fracture acuity, severity, and patient comorbidities. Here's a breakdown of the evidence and recomme…
10	Natural History	OVCF	I	Is there sufficient evidence to make a recommendation for or against the impact of diabetes, smoking, NSAIDS, low FIM score, presentation of multiple fractures, or low segmental cobb angle on risk for refracture of the same or other vertebral level in adults with osteoporotic vertebral compression fractures?	There is insufficient evidence to make a recommendation for or against the impact of diabetes, smoking, NSAIDS, low FIM score, presentation of multiple fractures, or low segmental cobb angle on risk for refracture of the same or other vertebral level in adults with osteoporotic vertebral compression fractures.	Based on current evidence-based research, here's a breakdown of the impact of the specified factors on the risk of refracture (same or adjacent level) in adults with osteoporotic vertebral compression fractures (VCFs): Diabetes Mellitus: Evidence: Strong evidence for INCREASED risk. Rationale: Diabetes negatively impacts bone quality (increased AGEs, altered collagen cross-linking), impairs osteo…	Based on current evidence-based research, here's a recommendation regarding the impact of specific factors on the risk of refracture (same or new level) in adults with osteoporotic vertebral compression fractures (OVCFs): Diabetes Mellitus (Poorly Controlled): Evidence: Strong association. Hyperglycemia, advanced glycation end products (AGEs), oxidative stress, and potential microvascular complic…	Based on current evidence-based research, here's a breakdown of the impact of the specified factors on refracture risk in adults with osteoporotic vertebral compression fractures (OVCFs), categorized by strength of evidence and recommendation: Factors with Sufficient Evidence for "FOR" Refracture Risk Recommendation (Increased Risk): Diabetes Mellitus (Especially Poorly Controlled): Evidence: Str…
11	Cost-Effectiveness	OVCF	I	Is there sufficient evidence to make a recommendation for or against the cost effectiveness of medical treatment alone vs vertebral augmentation vs thermal ablation, radiofrequency ablation or cryoablation with or without augmentation vs operative fusion/fixation?	There is insufficient evidence to make a recommendation for or against the cost effectiveness of medical treatment alone vs vertebral augmentation vs thermal ablation, radiofrequency ablation or cryoablation with or without augmentation vs operative fusion/fixation.	Based on current evidence, there is insufficient high-quality data to make definitive cost-effectiveness recommendations across all VCF treatments. However, we can draw evidence-based conclusions for specific comparisons: Medical Management vs. Vertebral Augmentation (Vertebroplasty/Kyphoplasty): Effectiveness: High-quality RCTs (e.g., VERTOS II, IV, FREE, INVEST) show vertebroplasty/kyphoplasty …	Based on current evidence, there is insufficient evidence to make a definitive, universal recommendation for or against the cost-effectiveness of any single treatment modality for vertebral compression fractures (VCFs). However, nuanced, patient-specific recommendations can be made based on fracture characteristics, etiology, symptom duration, comorbidities, and failure of prior treatments. Here'…	Based on current evidence (as of late 2024), there is sufficient evidence to make nuanced recommendations on cost-effectiveness for vertebral compression fracture (VCF) treatments, but the answer depends heavily on fracture type, etiology, chronicity, patient factors, and healthcare system context. A blanket recommendation for or against any single modality across all scenarios isn't supported. H…
12	Clinical Diagnosis	OVCF	B	Are the presence of a positive closed-fist percussion sign, supine sign, or back pain-inducing test suggested as findings on physical examination that are useful in identifying an adult patient with symptomatic acute osteoporotic vertebral compression fractures?	Presence of positive closed-fist percussion sign, supine sign, or back pain inducing test are suggested as findings on physical exam useful in identifying an adult patient with symptomatic acute osteoporotic vertebral compression fractures.	Based on current evidence-based research and clinical practice guidelines, the closed-fist percussion sign, supine sign, and nonspecific "back pain-inducing tests" are not reliably useful as standalone physical examination findings to identify symptomatic acute osteoporotic vertebral compression fractures (OVCFs). Here's a breakdown: 1. Closed-Fist Percussion Sign Theory: Tenderness localized to …	Based on current evidence, the closed-fist percussion sign, supine sign, and specific "back pain-inducing tests" are NOT reliably useful as standalone physical examination findings to definitively identify symptomatic acute osteoporotic vertebral compression fractures (OVCFs). Here's the breakdown: Closed-Fist Percussion Sign: Evidence: While spinal tenderness to percussion over the affected leve…	Based on current evidence-based research (as of late 2024), the closed-fist percussion sign and the supine sign are indeed suggested as useful findings on physical examination for identifying symptomatic acute osteoporotic vertebral compression fractures (VCFs) in adults. The "back pain-inducing test" is not a standard term, but likely refers to maneuvers provoking spinal pain (which encompasses …
13	Clinical Diagnosis	OVCF	I	Is there sufficient evidence to make a recommendation for or against a patient self-assessment screening tool to identify individuals at risk for acute osteoporotic vertebral compression fractures?	There is insufficient evidence to make a recommendation for or against a patient self-assessment screening tool to identify individuals at risk for acute osteoporotic vertebral compression fractures.	Based on current evidence and clinical guidelines, there is insufficient evidence to recommend a specific patient self-assessment screening tool solely for identifying individuals at risk for acute osteoporotic vertebral compression fractures (VCFs). However, robust evidence supports using established osteoporosis/fracture risk assessment tools that indirectly screen for VCF risk as part of compr…	Based on current evidence-based research, there is insufficient evidence to recommend a standalone patient self-assessment screening tool specifically designed to identify individuals at risk for acute osteoporotic vertebral compression fractures (VCFs). Here's a breakdown of the key considerations: Limitations of Current Evidence Lack of Validated Tools: No widely accepted, prospectively validat…	Based on current evidence-based research (as of late 2024), there is NOT sufficient evidence to recommend the routine use of a dedicated patient self-assessment screening tool specifically to identify individuals at risk for acute osteoporotic vertebral compression fractures (VCFs). Here's the breakdown of the evidence and reasoning: Lack of Validated, Dedicated Tools: While several general osteo…
14	Medical Treatment	OVCF	I	Is there evidence to make a recommendation for or against immobilization or early activity in adults with acute osteoporotic vertebral compression fracture?	There is insufficient evidence to make a recommendation for or against immobilization or early activity in adults with acute osteoporotic vertebral compression fracture.	Based on current high-quality evidence and major clinical guidelines (including those from the American Academy of Orthopaedic Surgeons, International Osteoporosis Foundation, and Cochrane reviews), early mobilization and activity are strongly recommended over immobilization for most adults with acute osteoporotic vertebral compression fractures (OVCFs), provided the fracture is stable. Here's th…	Based on current high-quality evidence, I strongly recommend AGAINST routine immobilization (e.g., rigid bracing, prolonged bed rest) and FOR early, progressive activity in adults with acute osteoporotic vertebral compression fractures (OVCFs), provided there are no severe neurological deficits or unstable fracture patterns. Here's the evidence breakdown: Ineffectiveness & Harm of Immobilization:…	Based on current high-quality evidence and major clinical guidelines (including AAOS, NOF, and international osteoporosis foundation guidelines), there is strong evidence to RECOMMEND AGAINST prolonged immobilization and to STRONGLY RECOMMEND EARLY ACTIVITY in adults with acute osteoporotic vertebral compression fractures (OVCFs), with specific nuances: Key Evidence Against Prolonged Immobilizati…
15	Medical Treatment	OVCF	B	Is calcitonin suggested for the relief of pain in adults with acute osteoporotic vertebral compression fractures?	Calcitonin is suggested for relief of pain in adults with acute osteoporotic vertebral compression fractures.	Based on current evidence-based guidelines and major research reviews, calcitonin is NOT recommended as a first-line treatment for pain relief in adults with acute osteoporotic vertebral compression fractures (OVCFs). Here's a breakdown of the key evidence and professional society recommendations: Modest & Short-Term Benefit with Significant Limitations: A 2016 Cochrane Review (the highest standa…	Based on current evidence-based research and major clinical guidelines, calcitonin is NOT routinely recommended for pain relief in adults with acute osteoporotic vertebral compression fractures (OVCFs). Here's a breakdown of the evidence and reasoning: Limited Efficacy: While earlier, smaller studies suggested a modest analgesic benefit, larger and more rigorous randomized controlled trials (RCTs…	Based on current evidence-based guidelines and major systematic reviews, calcitonin is no longer recommended as a first-line treatment for pain relief in adults with acute osteoporotic vertebral compression fractures (VCFs). Here's a breakdown of the evidence and rationale: Limited Efficacy: While earlier, smaller studies suggested modest short-term pain reduction (within the first 5-7 days), lar…
16	Medical Treatment	OVCF	B	Is teriparatide suggested for the relief of pain and improvement in quality of life in adults with acute osteoporotic vertebral compression fractures?	Teriparatide is suggested for the relief of pain and improvement in quality of life in adults with acute osteoporotic vertebral compression fractures.	Based on current evidence-based research (as of my last update in July 2024), teriparatide is suggested as a viable treatment option for improving pain and quality of life (QoL) in adults with acute osteoporotic vertebral compression fractures (VCFs), particularly when used adjunctively with standard care. Here's a breakdown of the evidence and key considerations: 1. Mechanism & Rationale Teripar…	Based on current evidence-based research (as of late 2024), teriparatide shows promise for improving pain and quality of life in adults with acute osteoporotic vertebral compression fractures (VCFs), but its primary strength lies in promoting fracture healing and preventing new fractures. It is increasingly suggested, particularly for high-risk patients, but not universally as first-line solely f…	Based on current evidence-based research and clinical guidelines (as of my last update in 2024), teriparatide is a reasonable consideration for pain relief and quality-of-life improvement in select adults with acute osteoporotic vertebral compression fractures (VCFs), particularly those at high risk for subsequent fractures or with severe osteoporosis. However, it is not a first-line monotherapy …
17	Medical Treatment	OVCF	B	Are bisphosphonates suggested for relief of pain and improvement in quality of life in adults with acute osteoporotic vertebral compression fracture? Is its efficacy better or worse than teriparatide?	Bisphosphonates are suggested for relief of pain and improvement in quality of life in adults with acute osteoporotic vertebral compression fracture but are inferior to teriparatide.	Based on current evidence-based research (as of 2025), here's a breakdown of bisphosphonates versus teriparatide for acute osteoporotic vertebral compression fractures (VCFs), focusing on pain relief and quality of life (QoL): 1. Bisphosphonates in Acute VCFs: General Recommendation: Not typically suggested as first-line for acute pain relief or early QoL improvement in the immediate post-fractur…	Based on current evidence (as of late 2024) and guidelines from major societies (ASBMR, NOF, AACE), here's a breakdown of bisphosphonates versus teriparatide for acute osteoporotic vertebral compression fractures (VCFs), focusing on pain relief and quality of life (QoL): 1. Bisphosphonates (e.g., Alendronate, Zoledronic Acid): Role in Acute VCF: Not Primarily for Acute Pain Relief: Bisphosphonate…	Based on current evidence-based research (as of 2025), here's a breakdown of bisphosphonates vs. teriparatide for acute osteoporotic vertebral compression fractures (VCFs), focusing on pain relief and quality of life (QoL): 1. Bisphosphonates (e.g., Alendronate, Zoledronic Acid): Pain Relief in Acute VCF: Limited direct evidence for rapid pain relief in the acute phase. Bisphosphonates primarily …
18	Medical Treatment	OVCF	I	Is there evidence to make a recommendation for or against denosumab for relief of pain in adults with acute osteoporotic vertebral compression fractures?	There is insufficient evidence to make a recommendation for or against denosumab for relief of pain in adults with acute osteoporotic vertebral compression fractures.	Based on current evidence-based research, there is insufficient evidence to recommend denosumab specifically for the relief of acute pain in adults with acute osteoporotic vertebral compression fractures (VCFs). Here's a breakdown of the key evidence and reasoning: Denosumab's Primary Mechanism & Approved Indication: Denosumab (a RANKL inhibitor) is FDA-approved for treating osteoporosis to reduc…	Based on current evidence-based research (as of my last update in July 2024), there is insufficient evidence to recommend denosumab specifically for the relief of acute pain in adults with acute osteoporotic vertebral compression fractures (VCFs). Here's a breakdown of the key points: 1. Lack of Direct Evidence for Acute Pain Relief No Dedicated RCTs: There are no randomized controlled trials (RC…	Based on current evidence-based research (as of late 2024), there is insufficient evidence to recommend denosumab specifically for the relief of acute pain in adults with newly diagnosed osteoporotic vertebral compression fractures (VCFs). Here's a breakdown of the reasoning: Mechanism of Action vs. Acute Pain: Denosumab (a RANK ligand inhibitor) works by inhibiting osteoclast-mediated bone resor…
19	Medical Treatment	OVCF	I	Is there evidence to make a recommendation for or against fentanyl for relief of pain in adults with acute osteoporotic vertebral compression fractures.?	There is insufficient evidence to make a recommendation for or against fentanyl for relief of pain in adults with acute osteoporotic vertebral compression fractures.	Based on current evidence and guidelines, I cannot recommend fentanyl as a first-line or preferred agent for pain relief in adults with acute osteoporotic vertebral compression fractures (OVCFs). While potent analgesia is crucial, the risks and lack of specific evidence supporting fentanyl over safer alternatives in this population are significant concerns. Here's the breakdown of the evidence an…	Based on current evidence and guidelines, I recommend against the routine use of fentanyl as a first-line analgesic for acute osteoporotic vertebral compression fractures (OVCFs) in adults. Here's the evidence-based rationale: Key Concerns with Fentanyl in OVCFs: High Risk in the Elderly Population: OVCFs predominantly affect older adults with osteoporosis. Fentanyl (especially transdermal or IV)…	Based on current evidence-based research and guidelines, I recommend against the routine use of fentanyl as a first-line or primary analgesic for acute osteoporotic vertebral compression fractures (OVCFs) in adults. Here's the breakdown: Lack of Specific Evidence for OVCFs: There are no high-quality randomized controlled trials (RCTs) specifically comparing fentanyl to other analgesics or placebo…
20	Medical Treatment	OVCF	C	Can teriparatide be considered in adults with acute osteoporotic vertebral compression fractures to reduce the risk of future fragility fractures?	Teriparatide may be considered in adults with acute osteoporotic vertebral compression fractures to reduce the risk of future fragility fractures.	Based on current evidence-based research, yes, teriparatide can and often should be considered in adults with acute osteoporotic vertebral compression fractures (VCFs) to reduce the risk of future fragility fractures, particularly in high-risk individuals. Here's the breakdown of the evidence and clinical reasoning: Mechanism & Rationale: Teriparatide (recombinant human parathyroid hormone 1-34) …	Based on current evidence-based research (as of my last update in July 2024), yes, teriparatide can be considered in adults with acute osteoporotic vertebral compression fractures (VCFs) to reduce the risk of future fragility fractures, particularly in high-risk patients. Here's the breakdown of the evidence and key considerations: Mechanism & Rationale: Teriparatide is a recombinant human parath…	Based on current evidence-based research, yes, teriparatide can and often should be considered in high-risk adults with acute osteoporotic vertebral compression fractures (VCFs) to reduce the risk of future fragility fractures, particularly new vertebral fractures. Here's the breakdown of the evidence and clinical reasoning: Mechanism of Action: Teriparatide (recombinant human parathyroid hormone…
21	Medical Treatment	OVCF	C	Can bisphosphonates be considered in adults with acute osteoporotic vertebral compression fractures to reduce the risk of future fragility fractures?	Bisphosphonates may be considered in adults with acute osteoporotic vertebral compression fractures to reduce the risk of future fragility fractures.	Based on current evidence-based guidelines and research (as of late 2024), yes, bisphosphonates are strongly indicated and recommended for adults with acute osteoporotic vertebral compression fractures (OVCFs) to reduce the risk of future fragility fractures, provided they have a confirmed diagnosis of osteoporosis. Here's the breakdown of the evidence and key considerations: High Risk of Subsequ…	Based on current evidence-based research and major clinical guidelines (NOF, ASBMR, ESCEO, AACE), yes, bisphosphonates are strongly indicated and recommended for adults with acute osteoporotic vertebral compression fractures (VCFs) to reduce the risk of future fragility fractures. Here's the evidence-based rationale: High Future Fracture Risk: An acute osteoporotic VCF is a major red flag. It sig…	Yes, bisphosphonates are strongly recommended for adults with acute osteoporotic vertebral compression fractures (VCFs) to reduce the risk of future fragility fractures, based on robust evidence and major clinical guidelines. Here's the evidence-based rationale: 1. High Risk of Subsequent Fractures Patients with an acute osteoporotic VCF have a 5-fold increased risk of another vertebral fracture …
22	Medical Treatment	NVCF	I	Is there evidence to make a recommendation for or against interventional treatment as compared to non-interventional pharmacologic treatments and non-pharmacologic treatments in terms of reducing severity and duration of pain and disability in adults with neoplastic vertebral fractures?	There is insufficient evidence to make a recommendation for or against interventional treatment as compared to non-interventional pharmacologic treatments and non-pharmacologic treatments in terms of reducing severity and duration of pain and disability in adults with neoplastic vertebral fractures.	Based on current evidence (as of late 2024), there is moderate-to-high quality evidence supporting a recommendation FOR interventional treatments (primarily vertebral augmentation - vertebroplasty/kyphoplasty) OVER non-interventional pharmacologic and non-pharmacologic treatments ALONE for reducing the severity and duration of pain and disability in adults with painful neoplastic vertebral compre…	Based on current evidence-based research (as of 2024), there is evidence to recommend interventional treatments (specifically vertebral augmentation - vertebroplasty or kyphoplasty) OVER non-interventional pharmacologic and non-pharmacologic treatments alone for reducing the severity and duration of pain and disability in selected adults with painful neoplastic vertebral compression fractures (VC…	Based on current evidence, there is strong support for recommending interventional procedures (primarily vertebral augmentation - vertebroplasty and kyphoplasty) over non-interventional pharmacologic and non-pharmacologic treatments alone for reducing the severity and duration of pain and disability in carefully selected adults with neoplastic vertebral compression fractures (VCFs). Here's the br…
23	Medical Treatment	NVCF	I	Is there evidence to make a recommendation for or against sequencing of radiation therapy and vertebral augmentation in adults with neoplastic vertebral fractures？	There is insufficient evidence to make a recommendation for or against sequencing of radiation therapy and vertebral augmentation in adults with neoplastic vertebral fractures.	Based on current evidence and clinical experience, here's a structured analysis of radiation therapy (RT) and vertebral augmentation (VA) sequencing for neoplastic vertebral compression fractures (VCFs): Key Evidence & Recommendations Combined Efficacy Both VA (kyphoplasty/vertebroplasty) and RT are standard for painful neoplastic VCFs. VA provides immediate structural stabilization and pain reli…	Based on current evidence (as of late 2024), there is no definitive high-level evidence (like large RCTs) mandating a strict universal sequence for radiation therapy (RT) and vertebral augmentation (VA - vertebroplasty/kyphoplasty) in neoplastic vertebral compression fractures (VCFs). However, a growing body of clinical data and pathophysiological reasoning strongly supports performing vertebral …	Based on current evidence, there is no definitive, universally superior sequence (radiation first vs. augmentation first) mandated for all patients. However, significant evidence informs a nuanced, patient-specific approach favoring consideration of vertebral augmentation (VA) before radiation therapy (RT) in most cases, or potentially same-day combined treatment, based on clinical priorities and…
24	Medical Treatment	NVCF	I	Is there evidence to make a recommendation for or against timing of non-interventional therapy or vertebral augmentation in adults with neoplastic vertebral fractures?	There is insufficient evidence to make a recommendation for or against timing of non-interventional therapy or vertebral augmentation in adults with neoplastic vertebral fractures.	Based on current evidence-based research (as of 2024), the recommendations for timing of non-interventional therapy (NIT) versus vertebral augmentation (VA - vertebroplasty/kyphoplasty) in adults with neoplastic vertebral compression fractures (VCFs) are as follows: 1. Non-Interventional Therapy (NIT) Timing: * Evidence Supports Immediate Initiation: NIT (analgesia, bracing, activity modification…	Based on current evidence and guidelines (CIRSE, SIR, ASCO, NICE Cochrane reviews), there is strong evidence to recommend earlier vertebral augmentation (VA) when non-interventional therapy fails to adequately control pain or improve function in neoplastic vertebral compression fractures (VCFs). However, the decision must be individualized. Key evidence-based points: 1. Non-Interventional Therapy…	Based on current evidence and guidelines (as of my knowledge cutoff in July 2024), there is strong evidence to recommend against significant delay in performing vertebral augmentation (vertebroplasty or kyphoplasty) for adults with painful neoplastic vertebral compression fractures (VCFs) when indicated, favoring earlier intervention over prolonged non-interventional therapy alone. Here's the bre…
25	Imaging Diagnosis	OVCF	B	Are flexion/extension radiographs suggested as an option for diagnosing acute osteoporotic vertebral compression fractures when MRI cannot be obtained?	Flexion/extension radiographs are suggested as an option for diagnosing acute osteoporotic vertebral compression fractures when MRI cannot be obtained.	Based on current evidence-based research and clinical guidelines, flexion/extension radiographs are generally NOT recommended as a reliable or safe alternative for diagnosing acute osteoporotic vertebral compression fractures (OVCFs) when MRI is unavailable. Here's the breakdown of the evidence and reasoning: Mechanism of Injury & Instability: Acute OVCFs typically result from axial loading (e.g.…	Based on current evidence and guidelines, flexion/extension radiographs are generally NOT recommended as a reliable alternative for diagnosing acute osteoporotic vertebral compression fractures (OVCFs) when MRI is unavailable. Here's the breakdown: Key Reasons Against Flexion/Extension Radiographs for Acute OVCF Diagnosis Poor Sensitivity for Acuity: These X-rays assess spinal stability (movement…	Based on current evidence-based research and clinical guidelines (including those from the American Society of Spine Radiology, North American Spine Society, and major radiology/orthopedic journals), flexion/extension radiographs are generally NOT recommended as a reliable alternative to MRI for diagnosing acute osteoporotic vertebral compression fractures (OVCFs) when MRI is unavailable. Here's …
26	Imaging Diagnosis	OVCF	B	Is scintigraphy (bone scan) suggested as an alternative imaging modality to diagnose acute osteoporotic vertebral compression fractures when MRI cannot be obtained?	Scintigraphy (bone scan) is suggested as an alternative imaging modality to diagnose acute osteoporotic vertebral compression fractures when MRI cannot be obtained.	Based on current evidence-based research and guidelines (including ACR Appropriateness Criteria, NICE guidelines, and systematic reviews), bone scintigraphy (scintigraphy/bone scan) can be considered a reasonable alternative for diagnosing acute osteoporotic vertebral compression fractures (VCFs) when MRI is contraindicated or unavailable, but with important caveats and limitations compared to MR…	Based on current evidence and guidelines (as of my knowledge cutoff in July 2024), scintigraphy (bone scan) is generally not the preferred alternative to MRI for diagnosing acute osteoporotic vertebral compression fractures (OVCFs) when MRI is unavailable. While it has a role, significant limitations reduce its reliability for this specific purpose. Here's a breakdown of the evidence and reasonin…	Based on current evidence and guidelines (including ACR Appropriateness Criteria, ASCO guidelines, and recent systematic reviews), bone scintigraphy (bone scan) can be considered a reasonable alternative for diagnosing acute osteoporotic vertebral compression fractures (VCFs) when MRI is contraindicated or unavailable, but with important limitations and caveats: Key Evidence Supporting Limited Us…
27	Imaging Diagnosis	OVCF	I	Is there evidence to make a recommendation for or against dual-energy CT for the diagnosis of acute osteoporotic vertebral compression fractures?	There is insufficient evidence to make a recommendation for or against dual-energy CT for the diagnosis of acute osteoporotic vertebral compression fractures.	Based on current evidence (as of late 2024), dual-energy CT (DECT) shows significant promise for diagnosing acute osteoporotic vertebral compression fractures (VCFs), but it cannot yet be universally recommended as a first-line replacement for MRI. The recommendation is conditional and context-dependent, favoring its use when MRI is contraindicated, unavailable, or impractical. Here's the evidenc…	Based on current evidence (as of late 2024), there is insufficient evidence to make a strong for or against recommendation for the routine use of dual-energy CT (DECT) in diagnosing acute osteoporotic vertebral compression fractures (OVCFs). However, DECT shows significant promise as a valuable alternative when MRI is contraindicated or unavailable, and the evidence supports its potential in this…	Based on current evidence-based research (as of my last update in 2024), there is not sufficient evidence to make a strong, universal recommendation for DECT as a first-line replacement for MRI in diagnosing acute osteoporotic vertebral compression fractures (VCFs). However, there is emerging evidence supporting its use as a valuable alternative when MRI is contraindicated, unavailable, or imprac…
28	Imaging Diagnosis	OVCF	I	Is there evidence to make a recommendation for or against the use of radiographs for diagnosing acute osteoporotic vertebral compression fractures?	There is insufficient evidence to make a recommendation for or against the use of radiographs for diagnosing acute osteoporotic vertebral compression fractures.	Based on current evidence-based research and guidelines (including those from ACR, ASBMR, NICE, and systematic reviews), here's a comprehensive recommendation for the use of radiographs in diagnosing acute osteoporotic vertebral compression fractures (VCFs): Recommendation: Radiographs (X-rays) are recommended as the INITIAL imaging modality for suspected acute osteoporotic VCFs, BUT they are ins…	Based on current evidence-based research and major guidelines (including ACR Appropriateness Criteria, NICE, and multiple meta-analyses), here's a concise recommendation regarding radiographs for diagnosing acute osteoporotic vertebral compression fractures (VCFs): Recommendation: Radiographs (X-rays) of the spine are strongly recommended as the initial imaging modality for suspected acute osteop…	Based on current evidence, I recommend using radiographs (X-rays) as the initial imaging modality for suspected acute osteoporotic vertebral compression fractures (VCFs), but with crucial caveats and an understanding of their significant limitations in the acute setting. Here's the evidence-based breakdown: Initial Screening Role (For): Accessibility & Cost: Radiographs are widely available, rela…
29	Imaging Diagnosis	OVCF	B	Is it suggested that the presence of a fluid sign or edema in a dual energy CT scan can differentiate new or acute osteoporotic vertebral compression fractures from older fractures?	It is suggested that the presence of a fluid sign or edema in dual energy CT scan can differentiate new or acute osteoporotic vertebral compression fractures from older fractures.	Based on current evidence-based research (as of 2024), dual-energy CT (DECT) can suggest acute versus chronic osteoporotic vertebral compression fractures (OVCFs) using virtual non-calcium (VNC) imaging to detect bone marrow edema, but it has limitations compared to MRI. Here's a breakdown: Key Findings from Recent Research: DECT's VNC Imaging Detects Edema: DECT uses material decomposition to cr…	Based on current evidence, yes, the presence of a fluid sign or bone marrow edema (BME) on Dual-Energy CT (DECT) virtual non-calcium (VNCa) images is a highly reliable indicator for differentiating acute or subacute osteoporotic vertebral compression fractures (OVCFs) from chronic ones. Here's the breakdown of the evidence and clinical significance: The Principle: Acute OVCFs involve bone marrow …	Based on current evidence-based research (as of my last update in 2024), yes, dual-energy CT (DECT) can suggestively differentiate acute from chronic osteoporotic vertebral compression fractures (VCFs) by detecting bone marrow edema (BME), analogous to the "fluid sign" or edema patterns seen on MRI. However, it is not equivalent to MRI in sensitivity/specificity and requires careful interpretatio…
30	Imaging Diagnosis	OVCF	I	Is there evidence to make recommendation for or against the use of the vacuum sign cleft on radiographs or bone scan to confirm a nonunion painful fracture?	There is insufficient evidence to make recommendation for or against the use of the vacuum sign cleft on radiographs or bone scan to confirm a nonunion painful fracture.	Based on current evidence-based research (as of my last training data in 2024), there is strong evidence to recommend the use of the vacuum cleft sign on imaging to confirm a nonunion in painful vertebral compression fractures (VCFs), particularly in the context of Kümmell's disease or avascular necrosis. Here's a breakdown of the evidence and recommendations: 1. What is the Vacuum Cleft Sign? Ra…	Based on current evidence-based research, there is strong evidence to recommend for the use of the Vacuum Sign (also known as the Intravertebral Vacuum Cleft Sign - IVC) on radiographs (especially dynamic views) or CT scans as a highly specific indicator of vertebral nonunion in the context of painful osteoporotic vertebral compression fractures (VCFs). However, bone scan (showing "photopenia") p…	Based on current evidence, there is strong evidence to recommend the use of the "vacuum cleft sign" (or "intravertebral vacuum cleft sign - IVC") on imaging (particularly CT) as a highly specific indicator of nonunion in a painful vertebral compression fracture (VCF), significantly influencing management decisions. Here's a breakdown of the evidence and recommendations: High Specificity for Nonun…
31	Imaging Diagnosis	NVCF	B	Are routine MRI sequences suggested as a method to differentiate osteoporotic from neoplastic vertebral fractures？	Findings on routine MRI sequences are suggested as a method to differentiate osteoporotic from neoplastic vertebral fractures.	Based on current evidence (as of 2024), routine MRI sequences are essential and highly valuable for differentiating osteoporotic (benign) from neoplastic (malignant) vertebral compression fractures, but they are not infallible and require careful interpretation of multiple features. Here's a breakdown of the evidence: Key MRI Features for Differentiation (Routine Sequences: T1, T2, STIR/T2-FatSat…	Based on current evidence-based guidelines and research (including ACR Appropriateness Criteria, ESSR consensus statements, and systematic reviews), routine MRI sequences (T1, T2, STIR/FS-T2) are strongly suggested as the first-line imaging method to differentiate osteoporotic from neoplastic vertebral fractures, but they require careful interpretation of multiple features. Here's a breakdown: Ke…	Based on current evidence-based research and clinical guidelines, routine MRI sequences (T1, T2, STIR/T2-fat sat) are the initial gold standard for differentiating osteoporotic from neoplastic vertebral fractures, but they require careful interpretation of multiple features—no single finding is 100% diagnostic. Here's a breakdown of key discriminators and limitations: Key Differentiating MRI Feat…
32	Imaging Diagnosis	NVCF	B	Are specific MRI sequences suggested to differentiate osteoporotic from neoplastic vertebral fractures？	Specific MRI sequences are suggested to differentiate osteoporotic from neoplastic vertebral fractures.	Yes, specific MRI sequences are critically important and strongly recommended to differentiate osteoporotic (benign) vertebral compression fractures (VCFs) from neoplastic (malignant) VCFs. Standard sequences alone are often insufficient; advanced sequences provide key physiological information. Here's the evidence-based breakdown of essential sequences and their diagnostic value: Standard Sequen…	Yes, specific MRI sequences are crucial and strongly recommended to differentiate osteoporotic (benign) from neoplastic (malignant) vertebral compression fractures. Conventional T1 and T2 sequences provide a foundation, but advanced sequences significantly improve diagnostic accuracy based on robust evidence. Here's a breakdown of the key sequences and their evidence-based rationale: Conventional…	Yes, specific MRI sequences are crucial and strongly recommended to differentiate osteoporotic (benign) from neoplastic (malignant) vertebral compression fractures. This differentiation profoundly impacts treatment (e.g., vertebroplasty vs. oncologic therapy/biopsy) and prognosis. Here's the evidence-based breakdown of the key sequences and their diagnostic features: T1-Weighted Spin-Echo (T1 SE)…
33	Imaging Diagnosis	NVCF	B	Is diffusion weighted imaging (DWI) suggested as a MR sequence to distinguish osteoporotic from neoplastic vertebral fractures?	Diffusion weighted imaging (DWI) is suggested as a MR sequence to distinguish osteoporotic from neoplastic vertebral fractures.	Based on current evidence-based research (as of 2025), diffusion-weighted imaging (DWI) is a valuable adjunct sequence in distinguishing osteoporotic from neoplastic vertebral fractures, but it is not a standalone diagnostic tool and should always be interpreted alongside conventional MRI sequences (T1, T2, STIR) and clinical context. Here's a breakdown of the evidence and its implications: The U…	Based on current evidence-based research (as of my last update in July 2024), Diffusion-Weighted Imaging (DWI) is a valuable adjunct sequence for distinguishing osteoporotic from neoplastic vertebral fractures, but it is not a standalone diagnostic tool and should be interpreted alongside conventional MRI sequences and clinical context. Here's a breakdown of the evidence and its implications: The…	Based on current evidence-based research (as of 2024), Diffusion-Weighted Imaging (DWI) is a valuable adjunct sequence in distinguishing osteoporotic from neoplastic vertebral fractures, but it is not definitive and should not replace conventional MRI sequences or clinical context. Here's a breakdown of the evidence and consensus: Theoretical Basis & Initial Promise: DWI measures the random motio…
34	Imaging Diagnosis	NVCF	B	Is contrast enhanced perfusion MRI suggested as a method to differentiate between osteoporotic and neoplastic vertebral compression fractures?	Contrast enhanced perfusion MRI is suggested as a method to differentiate between osteoporotic and neoplastic vertebral compression fractures.	Based on current evidence-based research (as of late 2024), contrast-enhanced perfusion MRI, specifically Dynamic Contrast-Enhanced (DCE) MRI, is a promising and increasingly validated method to differentiate between osteoporotic (benign) and neoplastic (malignant) vertebral compression fractures (VCFs). However, it is primarily considered a problem-solving tool in diagnostically challenging case…	Based on current evidence-based research as an experienced spine surgeon, contrast-enhanced perfusion MRI shows promise but is not yet routinely recommended as a primary standalone method for differentiating osteoporotic (benign) from neoplastic (malignant) vertebral compression fractures. Here's a breakdown of the evidence and clinical perspective: Key Evidence Supporting Perfusion MRI's Potenti…	Based on current evidence-based research (as of my last training data in July 2024), contrast-enhanced perfusion MRI (specifically Dynamic Contrast-Enhanced MRI or DCE-MRI) shows significant promise for differentiating osteoporotic (benign) from neoplastic (malignant) vertebral compression fractures, but it is not yet universally established as a first-line standard clinical tool. Here's a breakd…
35	Imaging Diagnosis	NVCF	B	Is PET scan suggested to differentiate between osteoporotic and neoplastic vertebral compression fractures?	PET scan is suggested to differentiate between osteoporotic and neoplastic vertebral compression fractures.	Based on current evidence-based research and clinical guidelines (including those from ACR, ASNR, and major spine societies), PET scan (specifically FDG-PET/CT) is NOT routinely suggested as the first-line or primary tool to differentiate between osteoporotic and neoplastic vertebral compression fractures. However, it plays a valuable complementary role in specific complex scenarios. Here's a bre…	Based on current evidence-based research and major spine society guidelines (NASS, ACR, ESSR), PET-CT is not recommended as a first-line test for differentiating osteoporotic from neoplastic vertebral compression fractures. However, it has specific, valuable roles in challenging cases when first-line imaging is inconclusive. Here's a breakdown: 1. First-Line Imaging: MRI is the Gold Standard T1/T…	Based on current evidence-based guidelines and research (as of 2024), FDG-PET/CT is not routinely recommended as a first-line tool to differentiate osteoporotic from neoplastic vertebral compression fractures, but it has valuable specific indications where it adds diagnostic certainty. Here's a breakdown: 1. First-Line Imaging: MRI Reigns Supreme Gold Standard: MRI (especially with T1, T2, STIR, …
36	Imaging Diagnosis	NVCF	I	Is there evidence to make a recommendation for or against the use of bone scans to differentiate osteoporotic from neoplastic vertebral compression fractures?	There is insufficient evidence to make a recommendation for or against the use of bone scans to differentiate osteoporotic from neoplastic vertebral compression fractures.	Based on current evidence and guidelines (including ACR Appropriateness Criteria, ESMO guidelines, and systematic reviews), there is sufficient evidence to recommend against relying solely on bone scans (planar scintigraphy or SPECT) to differentiate osteoporotic from neoplastic vertebral compression fractures. Bone scans lack the specificity required for this critical distinction. Here's the bre…	Based on current evidence (as of my last update in July 2024), there is insufficient evidence to recommend bone scintigraphy (bone scans) as a reliable standalone tool to definitively differentiate osteoporotic from neoplastic vertebral compression fractures (VCFs). While bone scans have utility, their limitations necessitate integration with other modalities and clinical context. Here's a breakd…	Based on current evidence-based research, I recommend against relying solely on bone scans (planar scintigraphy) to differentiate osteoporotic from neoplastic vertebral compression fractures. While bone scans have historical utility, modern imaging provides superior diagnostic accuracy. Here's the evidence-based breakdown: Key Limitations of Bone Scans Poor Specificity: Bone scans detect osteobla…
37	Imaging Diagnosis	NVCF	I	Is there evidence to make a recommendation for or against the use of CT to differentiate osteoporotic from neoplastic vertebral compression fractures?	There is insufficient evidence to make a recommendation for or against the use of CT to differentiate osteoporotic from neoplastic vertebral compression fractures.	Based on current evidence, CT alone is not sufficient to reliably differentiate osteoporotic from neoplastic vertebral compression fractures and cannot be routinely recommended as the sole imaging modality for this purpose. However, it can provide valuable supplementary information, especially when MRI is contraindicated or unavailable. Here's the evidence-based breakdown: CT Strengths (Where it …	Based on current evidence, I recommend against relying solely on CT scan to definitively differentiate osteoporotic from neoplastic vertebral compression fractures. While CT provides valuable information, it lacks the sensitivity and specificity of MRI for this specific purpose. Here's a breakdown of the evidence supporting this recommendation: CT Strengths (Relevant but Insufficient for Differen…	Based on current evidence, I recommend against relying solely on CT scans to definitively differentiate osteoporotic from neoplastic vertebral compression fractures. While CT provides valuable structural information, its limitations in soft tissue and marrow assessment make it insufficient as a standalone diagnostic tool for this specific purpose. Here's the evidence-based rationale supporting th…
38	Interventional Treatment	OVCF	I	Is there evidence to make a recommendation for or against facet blocks in addition to percutaneous vertebroplasty compared to percutaneous vertebroplasty alone in adults with osteoporotic vertebral compression fractures?	There is insufficient evidence to make a recommendation for or against facet blocks in addition to percutaneous vertebroplasty compared to percutaneous vertebroplasty alone in adults with osteoporotic vertebral compression fractures.	Based on current evidence-based medicine (as of my last update in July 2024), there is insufficient evidence to recommend the routine addition of facet blocks to percutaneous vertebroplasty (PVP) for adults with acute or subacute osteoporotic vertebral compression fractures (OVCFs). Here's a breakdown of the reasoning and evidence: Lack of High-Quality Supporting Evidence: No Major RCTs: There ar…	Based on current high-quality evidence, there is no support for routinely adding facet blocks to percutaneous vertebroplasty (PVP) for acute osteoporotic vertebral compression fractures (OVCFs). Performing PVP alone is the evidence-based standard. Here's the breakdown of the evidence and reasoning: Lack of Demonstrated Benefit: Randomized Controlled Trials (RCTs): The landmark VAPOUR trial (Verte…	Based on current evidence-based research (as of late 2024), there is insufficient evidence to recommend the routine addition of facet blocks to percutaneous vertebroplasty (PVP) for adults with osteoporotic vertebral compression fractures (OVCFs). Facet blocks should not be performed prophylactically alongside PVP. Here's a breakdown of the evidence and reasoning: Lack of High-Quality Supporting …
39	Interventional Treatment	OVCF	I	Is there evidence to make a recommendation for or against facet blocks with local anesthetics and corticosteroids in adults with osteoporotic vertebral compression fractures?	There is insufficient evidence to make a recommendation for or against facet blocks with local anesthetics and corticosteroids in adults with osteoporotic vertebral compression fractures.	Based on current evidence-based research, there is no support for routinely recommending facet joint blocks with local anesthetic and corticosteroids for the primary pain management of acute or subacute osteoporotic vertebral compression fractures (OVCFs). Here's a breakdown of the reasoning: Pain Source Mismatch: The primary pain generator in an acute OVCF is the fractured vertebral body itself …	Based on current evidence-based research, I recommend against the routine use of facet blocks (medial branch blocks or intra-articular injections) with local anesthetics and corticosteroids for the primary treatment of pain stemming directly from acute or subacute osteoporotic vertebral compression fractures (OVCFs). Here's the breakdown of the evidence and reasoning: Primary Pain Source Mismatch…	Based on current evidence-based research and major clinical guidelines (ASRA, NASS, Cochrane), there is no evidence to support a recommendation for facet joint blocks with local anesthetic and corticosteroids for the treatment of acute or subacute pain specifically caused by osteoporotic vertebral compression fractures (OVCFs). Here's a breakdown of the reasoning: Pain Source Mismatch: The primar…
40	Interventional Treatment	OVCF	C	Can vertebral augmentation be considered as a safe and effective option to treat multiple vertebral fractures during one procedure time with a low risk in adults with osteoporotic vertebral compression fractures?	Vertebral augmentation may be considered as a safe and effective option to treat multiple vertebral fractures during one procedure time with a low risk in adults with osteoporotic vertebral compression fractures.	Based on current evidence-based research (as of late 2024), vertebral augmentation (VA), including vertebroplasty (VP) and balloon kyphoplasty (BKP), can be considered a safe and effective option for treating multiple osteoporotic vertebral compression fractures (OVCFs) in a single procedure session for appropriately selected adult patients, with a risk profile comparable to single-level procedur…	Based on current evidence-based research (as of late 2024), yes, vertebral augmentation (VA) - including vertebroplasty (VP) and kyphoplasty (KP) - can be considered a safe and effective option for treating multiple osteoporotic vertebral compression fractures (OVCFs) in a single procedure session for appropriately selected patients, with a low overall risk profile. Here's the breakdown of the ev…	Based on current evidence-based research, vertebral augmentation (vertebroplasty or balloon kyphoplasty) can be considered a safe and effective option for treating multiple osteoporotic vertebral compression fractures (VCFs) in a single procedure session, provided patient selection, procedural expertise, and careful intraoperative management are optimized. However, "low risk" is relative and requ…
41	Interventional Treatment	OVCF	A	Is vertebral augmentation recommended for treating adults with acute osteoporotic vertebral compression fracturesthe and does it provide rapid and sustained clinically and statistically significant improvement in pain and function？	Vertebral augmentation is recommended as it provides rapid and sustained clinically and statistically significant improvement in pain and function in adults with acute osteoporotic vertebral compression fractures.	Based on current evidence (as of my last update in July 2024), the recommendation for vertebral augmentation (vertebroplasty or kyphoplasty) in acute osteoporotic vertebral compression fractures (OVCFs) is nuanced and conditional, with strong evidence for rapid and significant pain reduction but inconclusive evidence for sustained functional superiority over conservative care at 12-24 months. Her…	Based on current evidence-based research (as of late 2024), the recommendation for vertebral augmentation (vertebroplasty or kyphoplasty) in acute osteoporotic vertebral compression fractures (OVCFs) and its impact on pain and function is nuanced, but generally positive for appropriately selected patients: 1. Recommendation: Conditional Recommendation for Specific Patients: Major guidelines (ASBM…	Based on current high-quality evidence and major guidelines, the recommendation for vertebral augmentation (vertebroplasty or kyphoplasty) in acute osteoporotic vertebral compression fractures (OVCFs) is conditional and nuanced, with evidence showing rapid pain reduction but limited evidence for sustained, clinically significant functional improvement compared to optimal non-operative care. Here'…
42	Interventional Treatment	OVCF	B	Is vertebral augmentation suggested to improve the segmental alignment compared to medical treatment in adults with osteoporotic vertebral compression fractures?	Vertebral augmentation is suggested to improve the segmental alignment compared to medical treatment in adults with osteoporotic vertebral compression fractures.	Based on current evidence-based research (as of my last update in 2024), vertebral augmentation (specifically balloon kyphoplasty) demonstrates a modest but statistically significant improvement in segmental alignment compared to medical management alone in acute osteoporotic vertebral compression fractures (OVCFs). Vertebroplasty shows minimal to no significant alignment benefit. Here's a breakd…	Based on current evidence-based research, vertebral augmentation (vertebroplasty or kyphoplasty) does not consistently demonstrate a significant long-term improvement in segmental alignment compared to optimal medical management alone in adults with osteoporotic vertebral compression fractures (OVCFs). Here's a breakdown of the evidence and key considerations: Immediate Post-Procedural Alignment:…	Based on current evidence-based research (as of late 2024), vertebral augmentation (specifically balloon kyphoplasty) demonstrates a significant advantage in improving segmental alignment compared to medical management alone in acute osteoporotic vertebral compression fractures (OVCFs). Vertebroplasty shows less consistent alignment benefit. Here's a breakdown of the evidence and key distinctions…
43	Interventional Treatment	OVCF	I	Is there evidence to make a recommendation for or against vertebral augmentation compared to medical treatment in terms of new, adjacent-level, or distant fractures in adults with osteoporotic vertebral compression fractures?	There is conflicting evidence to make a recommendation for or against vertebral augmentation compared to medical treatment in terms of new, adjacent-level, or distant fractures in adults with osteoporotic vertebral compression fractures.	Based on current evidence, the relationship between vertebral augmentation (vertebroplasty/kyphoplasty) and subsequent vertebral fractures (adjacent or distant) is complex, and recommendations require careful nuance: Adjacent-Level Fractures: Possible Slight Increased Short-Term Risk: Several studies (including meta-analyses) suggest a modest increased risk of new adjacent-level fractures within …	Based on current high-quality evidence (as of late 2024), here's a spine surgeon's analysis of vertebral augmentation (vertebroplasty/kyphoplasty) versus medical management regarding new vertebral fractures in osteoporotic VCFs: Adjacent-Level Fracture Risk: Early Concerns vs. Current Evidence: Initial observational studies raised concerns that vertebral augmentation (especially vertebroplasty) m…	Based on the latest evidence (as of my knowledge cutoff in July 2024), the relationship between vertebral augmentation (VA - vertebroplasty/kyphoplasty) and new vertebral fractures, particularly adjacent-level fractures, is complex. Here's a breakdown of the evidence and recommendations: Risk of New Adjacent-Level Fractures: Evidence Suggests Increased Short-Term Risk: Multiple high-quality studi…
44	Interventional Treatment	OVCF	B	For adults with osteoporotic vertebral compression fractures containing vertebral cleft, can vertebral augmentation improve height and wedge angle, and relieve pain?	For adults with osteoporotic vertebral compression fractures containing vertebral cleft, it is suggested that vertebral augmentation can improve height and wedge angle, but this restoration has no significant difference in pain relief.	Based on current evidence-based research, vertebral augmentation (vertebroplasty or balloon kyphoplasty) can significantly improve vertebral height, reduce wedge angle, and provide substantial pain relief in adults with osteoporotic vertebral compression fractures (OVCFs) containing a vertebral cleft, often with better outcomes compared to OVCFs without a cleft. Here's a breakdown of the evidence…	Based on current evidence-based research (as of my last update in July 2024), vertebral augmentation (vertebroplasty or balloon kyphoplasty) can significantly improve height, reduce wedge angle, and provide effective pain relief in adults with osteoporotic vertebral compression fractures (OVCFs) containing a vertebral cleft. Here's a breakdown of the evidence supporting this conclusion: Improved …	Based on current evidence-based research (as of my last update in July 2024), vertebral augmentation (vertebroplasty or kyphoplasty) can significantly improve height, reduce wedge angle (kyphosis), and relieve pain in adults with osteoporotic vertebral compression fractures (OVCFs) containing a vertebral cleft, often with results exceeding those seen in fractures without a cleft. Here's a breakdo…
45	Interventional Treatment	OVCF	B	Can kyphoplasty improve height restoration and kyphotic angle, and can the degree of height restoration and kyphotic angle provide further improvement in pain relief or function in adults with osteoporotic vertebral compression fractures?	It is suggested that kyphoplasty shows improved height restoration and kyphotic angle, but degree of height restoration and kyphotic angle did not provide further improvement in pain relief or function in adults with osteoporotic vertebral compression fractures.	Based on current evidence-based research (as of my last training data in July 2024), here's a detailed analysis of kyphoplasty for osteoporotic vertebral compression fractures (OVCFs), addressing your specific questions: 1. Height Restoration & Kyphotic Angle Correction Height Restoration: Kyphoplasty significantly improves vertebral body height compared to non-surgical management. Balloon inflat…	Based on current evidence-based research (as of my last training data through 2024), here's a breakdown of kyphoplasty's effects on height restoration, kyphotic angle, pain relief, and function in adults with osteoporotic vertebral compression fractures (OVCFs): 1. Can Kyphoplasty Improve Height Restoration & Kyphotic Angle? Yes, significantly. Kyphoplasty (and vertebroplasty) is superior to non-…	Based on current evidence-based research (including systematic reviews, meta-analyses, and high-quality RCTs), here's a breakdown of kyphoplasty's effects on height restoration, kyphotic angle, pain, and function in osteoporotic vertebral compression fractures (OVCFs): Kyphoplasty Improves Height Restoration and Kyphotic Angle: Yes, significantly better than conservative treatment: Multiple studi…
46	Interventional Treatment	OVCF	B	Are vertebroplasty and kyphoplasty, regardless of height restoration or kyphotic angle improvement, equivalent in providing pain relief and improved function in adults with osteoporotic vertebral compression fractures?	It is suggested that vertebroplasty and kyphoplasty, regardless of height restoration or kyphotic angle improvement, are equivalent in providing pain relief and improved function in adults with osteoporotic vertebral compression fractures.	Based on current evidence (as of late 2024), vertebroplasty (VP) and balloon kyphoplasty (BKP) are largely equivalent in providing clinically significant pain relief and functional improvement in adults with acute/subacute osteoporotic vertebral compression fractures (OVCFs) when height restoration or kyphotic angle correction are not the primary goals. Here's the breakdown: Key Evidence Supporti…	Based on current high-quality evidence, vertebroplasty (VP) and balloon kyphoplasty (BKP) are considered clinically equivalent in providing pain relief and improved function for adults with acute osteoporotic vertebral compression fractures (OVCFs), regardless of the degree of height restoration or kyphotic angle correction. Here's the evidence breakdown: Direct Comparative RCTs & Meta-Analyses: …	Based on current high-quality evidence (randomized controlled trials, meta-analyses, and systematic reviews), vertebroplasty (VP) and balloon kyphoplasty (BKP) demonstrate statistically equivalent outcomes in providing pain relief and functional improvement for adults with osteoporotic vertebral compression fractures (OVCFs) at short- and medium-term follow-up, regardless of differences in height…
47	Interventional Treatment	OVCF	B	Is there an optimal timing for treatment with vertebral augmentation in adults with osteoporotic vertebral compression fractures, and is delayed treatment associated with worse clinical outcomes?	In adults with osteoporotic vertebral compression fractures, it is suggested that there is optimal timing for treatment with vertebral augmentation and delayed treatment is associated with worse clinical outcomes.	Based on current evidence-based research (as of 2024), the optimal timing for vertebral augmentation (vertebroplasty or kyphoplasty) in osteoporotic vertebral compression fractures (OVCFs) appears to be within 4-8 weeks of symptom onset or fracture occurrence, and delayed treatment beyond this window is generally associated with worse clinical outcomes. Here's a breakdown of the key evidence and …	Based on current evidence-based research and clinical guidelines, there is an optimal timing window for vertebral augmentation (vertebroplasty or kyphoplasty) in acute, painful osteoporotic vertebral compression fractures (OVCFs), and delayed treatment beyond this window is associated with poorer clinical and radiographic outcomes. Here's a breakdown of the key evidence: The Optimal Window: Early…	Based on current evidence and my experience as a spine surgeon, the timing of vertebral augmentation (VA) – primarily vertebroplasty (VP) and kyphoplasty (KP) – for osteoporotic vertebral compression fractures (VCFs) is a critical factor influencing outcomes, with earlier intervention generally associated with superior results, and significant delays potentially leading to worse outcomes. Here's …
48	Interventional Treatment	OVCF	I	Is there evidence to make a recommendation for or against the use of vertebral augmentation to improve back pain in adults with osteoporotic vertebral compression fractures with or without intravertebral clefts in nonacute osteoporotic vertebral compression fractures?	There is insufficient evidence to make a recommendation for or against the use of vertebral augmentation to improve back pain in adults with osteoporotic vertebral compression fractures with or without intravertebral clefts in nonacute osteoporotic vertebral compression fractures.	Based on current evidence, vertebral augmentation (vertebroplasty/kyphoplasty) can be recommended for select patients with nonacute osteoporotic vertebral compression fractures (OVCFs) with intravertebral clefts, while evidence is insufficient to support routine use in nonacute OVCFs without clefts. Here's a breakdown of the key evidence: Overall Efficacy in Nonacute Fractures (Mixed Evidence): P…	Based on current evidence, I recommend vertebral augmentation (vertebroplasty or kyphoplasty) for select adults with persistent, debilitating back pain from nonacute osteoporotic vertebral compression fractures (OVCFs), particularly when intravertebral clefts are present. Here's the evidence-based breakdown: Key Evidence & Recommendations Nonacute Fractures WITHOUT Clefts (Generally >6 weeks old)…	Based on current evidence-based research (as of late 2024), the recommendation for vertebral augmentation (vertebroplasty or kyphoplasty) in nonacute osteoporotic vertebral compression fractures (OVCFs) is nuanced and depends heavily on the presence of an intravertebral cleft and careful patient selection. Here's a breakdown: Against Routine Use in All Nonacute OVCFs Without Clefts: INVEST Trial …
49	Interventional Treatment	OVCF	B	Is decreased bone mineral density associated with an increased risk of further fractures (new or recollapse) after vertebral augmentation of osteoporotic vertebral compression fractures?	It is suggested that decreased bone mineral density is associated with an increased risk of further fractures (new or recollapse) after vertebral augmentation of osteoporotic vertebral compression fractures.	Yes, decreased bone mineral density (BMD) is strongly and consistently associated with an increased risk of both new vertebral fractures (adjacent and non-adjacent) and recollapse of the augmented vertebra after vertebral augmentation (vertebroplasty or kyphoplasty) for osteoporotic vertebral compression fractures (OVCFs). This conclusion is supported by substantial evidence-based research: New V…	Yes, decreased bone mineral density (BMD) is strongly associated with an increased risk of further vertebral fractures (both new fractures at other levels and recollapse of the treated vertebra) after vertebral augmentation (vertebroplasty or kyphoplasty) for osteoporotic vertebral compression fractures (OVCFs). This is well-supported by substantial clinical evidence and biomechanical understandi…	Yes, decreased bone mineral density (BMD) is strongly associated with an increased risk of further vertebral fractures (both new fractures at other levels and recollapse of the augmented vertebra) after vertebral augmentation (vertebroplasty or kyphoplasty) for osteoporotic vertebral compression fractures (OVCFs). This is well-established by substantial evidence-based research. Here's a breakdown…
50	Interventional Treatment	OVCF	B	Are increasing age and female sex associated with increased risk of further fractures (new or recollapse) after vertebral augmentation of osteoporotic vertebral compression fractures?	It is suggested that increasing age and female sex are associated with increased risk of further fractures (new or recollapse) after vertebral augmentation of osteoporotic vertebral compression fractures.	Based on current evidence-based research (as of my knowledge cutoff in July 2024), both increasing age and female sex are associated with an increased risk of further vertebral fractures (new fractures or recollapse) after vertebral augmentation (vertebroplasty/kyphoplasty) for osteoporotic vertebral compression fractures (OVCFs). Here's a breakdown of the evidence: Female Sex: Strong Association…	Based on current evidence-based research, both increasing age and female sex are significantly associated with an increased risk of further vertebral fractures (new fractures at other levels or recollapse of the augmented vertebra) after vertebral augmentation (vertebroplasty or kyphoplasty) for osteoporotic vertebral compression fractures (OVCFs). Here's a breakdown of the evidence: 1. Increasin…	Based on current evidence-based research, both increasing age and female sex are significantly associated with an increased risk of further vertebral fractures (new or recollapse) after vertebral augmentation (vertebroplasty/kyphoplasty) for osteoporotic vertebral compression fractures (OVCFs). Here's the breakdown of the evidence: Increasing Age: Strong Association: Multiple studies demonstrate …
51	Interventional Treatment	OVCF	B	Are multiple preexisting vertebral fractures associated with increased risk of further fractures after vertebral augmentation of osteoporotic vertebral compression fractures?	It is suggested that multiple preexisting vertebral fractures are associated with increased risk of further fractures after vertebral augmentation of osteoporotic vertebral compression fractures.	Yes, multiple preexisting vertebral fractures are strongly associated with an increased risk of new vertebral fractures after vertebral augmentation (vertebroplasty or kyphoplasty) for osteoporotic vertebral compression fractures (OVCFs). This is well-supported by substantial clinical evidence. Here's a breakdown of the key evidence and mechanisms: Strong Clinical Evidence: Increased Fracture Bur…	Yes, multiple preexisting vertebral fractures are strongly associated with a significantly increased risk of further vertebral fractures after vertebral augmentation (vertebroplasty or kyphoplasty) for osteoporotic vertebral compression fractures (OVCFs). This is well-supported by robust clinical evidence: Direct Association from Major Studies & Meta-Analyses: Multiple large cohort studies and me…	Based on current evidence-based research, multiple preexisting vertebral fractures are strongly associated with an increased risk of new vertebral fractures after vertebral augmentation (vertebroplasty or kyphoplasty) for osteoporotic vertebral compression fractures (OVCFs). This risk is both higher in magnitude and earlier in onset compared to patients with fewer or no prior fractures. Here's a …
52	Interventional Treatment	OVCF	B	Are lower serum 25(OH)D levels associated with increased risk of further fractures after vertebral augmentation of osteoporotic vertebral compression fractures?	It is suggested that lower serum 25(OH)D levels are associated with increased risk of further fractures after vertebral augmentation of osteoporotic vertebral compression fractures.	Based on current evidence-based research, yes, lower serum 25(OH)D levels are consistently associated with an increased risk of further osteoporotic fractures (including new vertebral fractures) after vertebral augmentation (vertebroplasty/kyphoplasty) for osteoporotic vertebral compression fractures (OVCFs). Here's the breakdown of the evidence and mechanisms: Clinical Studies Demonstrating the …	Yes, lower serum 25(OH)D levels are strongly associated with an increased risk of further osteoporotic fractures (including new vertebral fractures) after vertebral augmentation (vertebroplasty or kyphoplasty) for osteoporotic vertebral compression fractures (OVCFs). This is supported by a growing body of evidence-based research. Here's a breakdown of the key evidence and mechanisms: Clinical Stu…	Based on current evidence, yes, lower serum 25(OH)D levels are consistently associated with an increased risk of subsequent vertebral and non-vertebral fractures after vertebral augmentation (vertebroplasty/kyphoplasty) for osteoporotic vertebral compression fractures (OVCFs). Here's a breakdown of the evidence and underlying mechanisms: Key Supporting Studies: Kim et al. (2017 - Osteoporos Int):…
53	Interventional Treatment	OVCF	B	Is lower BMI associated with increased risk of further fractures after vertebral augmentation of osteoporotic vertebral compression fractures?	It is suggested that lower BMI is associated with increased risk of further fractures after vertebral augmentation of osteoporotic vertebral compression fractures.	Based on current evidence-based research, yes, lower BMI is consistently associated with an increased risk of subsequent vertebral fractures (SVFs) after vertebral augmentation (vertebroplasty or kyphoplasty) for osteoporotic vertebral compression fractures (OVCFs). Here's a breakdown of the key evidence and mechanisms: Strong Clinical Evidence: Meta-Analyses & Large Cohort Studies: Multiple high…	Based on current evidence-based research, yes, lower BMI is associated with an increased risk of further vertebral fractures after vertebral augmentation (vertebroplasty/kyphoplasty) for osteoporotic vertebral compression fractures (OVCFs). Here's a breakdown of the key evidence and mechanisms: Established Risk Factors for Refracture: Research consistently identifies several risk factors for new …	Based on current evidence-based research, yes, lower BMI is consistently associated with an increased risk of further vertebral fractures after vertebral augmentation (vertebroplasty or kyphoplasty) for osteoporotic vertebral compression fractures (OVCFs). Here's a breakdown of the key evidence and mechanisms: Strong Clinical Evidence: Multiple Studies: Numerous prospective and retrospective coho…
54	Interventional Treatment	OVCF	C	May comorbidities be considered as a factor in increased risk of further fractures after vertebral augmentation of osteoporotic vertebral compression fractures?	Comorbidities may be considered as a factor in increased risk of further fractures after vertebral augmentation of osteoporotic vertebral compression fractures.	Yes, comorbidities are absolutely considered a significant factor increasing the risk of further vertebral fractures (VFx) after vertebral augmentation (VA - vertebroplasty/kyphoplasty) for osteoporotic vertebral compression fractures (OVCFs). Evidence strongly supports that patient health status beyond the index fracture plays a crucial role in fracture risk. Here's a breakdown of the key comorb…	Yes, comorbidities are a significant and independent risk factor for further vertebral and non-vertebral fractures after vertebral augmentation (vertebroplasty/kyphoplasty) for osteoporotic vertebral compression fractures (OVCFs). This is strongly supported by evidence-based research. Here's a breakdown of the evidence and mechanisms: Overall Fracture Risk Increase: Multiple studies demonstrate t…	Yes, comorbidities are a significant and well-documented factor increasing the risk of further vertebral fractures (and other fragility fractures) after vertebral augmentation (vertebroplasty or kyphoplasty) for osteoporotic vertebral compression fractures (OVCFs). Here's the breakdown based on current evidence-based research: Underlying Pathophysiology: Vertebral augmentation stabilizes the frac…
55	Interventional Treatment	OVCF	I	Is there evidence to make a recommendation for or against the use of various biomedical markers as risk factors for further fractures after vertebral augmentation of osteoporotic vertebral compression fractures?	There is insufficient evidence to make a recommendation for or against the use of various biomedical markers as risk factors for further fractures after vertebral augmentation of osteoporotic vertebral compression fractures.	Based on current evidence-based research, there is insufficient evidence to recommend the routine clinical use of specific biomedical markers solely for predicting the risk of further fractures after vertebral augmentation (vertebroplasty/kyphoplasty) in osteoporotic vertebral compression fractures (OVCFs). However, certain markers show promise as contributing risk factors within a broader assess…	Based on current evidence-based research, there is insufficient evidence to recommend the routine clinical use of specific biomedical markers for predicting subsequent fractures after vertebral augmentation (vertebroplasty/kyphoplasty) in osteoporotic vertebral compression fractures (OVCFs). However, emerging research suggests certain markers show promise and warrant further investigation. Here's…	Based on current evidence (as of late 2024), there is insufficient evidence to make a strong recommendation for the routine clinical use of specific biomarkers solely to predict the risk of subsequent fractures after vertebral augmentation (vertebroplasty/kyphoplasty) for osteoporotic vertebral compression fractures (OVCFs). However, emerging data suggests potential, and some biomarkers (especial…
56	Interventional Treatment	OVCF	I	Is there evidence to make a recommendation for or against the effect of long-term steroid use on the outcome of vertebral augmentation for osteoporotic vertebral compression fractures?	There is insufficient evidence to make a recommendation for or against the effect of long-term steroid use on the outcome of vertebral augmentation for osteoporotic vertebral compression fractures.	Based on current evidence, long-term steroid use negatively impacts outcomes after vertebral augmentation (vertebroplasty/kyphoplasty) for osteoporotic vertebral compression fractures (OVCFs), warranting specific caution and intensified management. Here's the breakdown: Mechanism of Harm (Well-Established): Steroid-Induced Osteoporosis (SIOP): Glucocorticoids profoundly suppress osteoblast functi…	Based on current evidence, long-term steroid use negatively impacts outcomes of vertebral augmentation (kyphoplasty/vertebroplasty) for osteoporotic vertebral compression fractures (OVCFs). Here's a breakdown of the evidence and recommendations: Key Adverse Effects Supported by Evidence Increased Fracture Risk (Pre- & Post-Augmentation): Steroids induce severe osteoporosis (GIOP - Glucocorticoid-…	Based on current evidence-based research, long-term steroid use is associated with worse outcomes following vertebral augmentation (kyphoplasty/vertebroplasty) for osteoporotic vertebral compression fractures (OVCFs). Therefore, I recommend caution and heightened management strategies for these patients, rather than withholding augmentation outright. Here's a breakdown of the evidence supporting …
57	Interventional Treatment	OVCF	I	Is there evidence to make a recommendation for or against the impact of high preop sacral inclination and high spinal deformity index in evaluating risk of further fractures after vertebral augmentation of osteoporotic vertebral compression fractures?	There is insufficient evidence to make a recommendation for or against the impact of high preop sacral inclination and high spinal deformity index in evaluating risk of further fractures after vertebral augmentation of osteoporotic vertebral compression fractures.	Based on current evidence, there is sufficient evidence to recommend that both high preoperative sacral inclination (SI) and a high Spinal Deformity Index (SDI) should be considered significant risk factors for new vertebral compression fractures (VCFs) after vertebral augmentation (vertebroplasty/kyphoplasty) for osteoporotic VCFs. Here's the breakdown of the evidence and the reasoning: High Pre…	Based on current evidence, there is strong support for recommending that both high preoperative sacral inclination (SI) and a high Spinal Deformity Index (SDI) are significant risk factors for subsequent vertebral fractures (SVFs) after vertebral augmentation (VA) for osteoporotic vertebral compression fractures (OVCFs). Here's the evidence-based breakdown: High Preoperative Sacral Inclination (S…	Based on current evidence, there is moderate evidence to recommend considering high preoperative sacral inclination (SS) and high Spinal Deformity Index (SDI) as risk factors for subsequent vertebral fractures (SVFs) after vertebral augmentation (VA) for osteoporotic vertebral compression fractures (OVCFs), though they should be integrated into a broader multifactorial risk assessment. Here's the…
58	Interventional Treatment	OVCF	I	Is there evidence to make a recommendation for or against the impact of activity level in evaluating risk of further fractures after vertebral augmentation of osteoporotic vertebral compression fractures?	There is insufficient evidence to make a recommendation for or against the impact of activity level in evaluating risk of further fractures after vertebral augmentation of osteoporotic vertebral compression fractures.	Based on current evidence, there is compelling evidence to recommend a moderate increase in safe, controlled physical activity and weight-bearing exercise following vertebral augmentation for osteoporotic VCFs, as part of a comprehensive management plan to reduce the risk of subsequent fractures. However, this activity must be individualized, supervised, and combined with optimal medical osteopor…	Based on current evidence, there is insufficient direct evidence to recommend for or against specific activity levels as an independent, modifiable risk factor for subsequent vertebral fractures after vertebral augmentation (kyphoplasty/vertebroplasty) in osteoporotic vertebral compression fractures (OVCFs). However, the broader context of osteoporosis management and known risk factors provides c…	Based on current evidence-based research, there is insufficient evidence to recommend restricting activity levels after vertebral augmentation (vertebroplasty/kyphoplasty) for osteoporotic vertebral compression fractures (OVCFs) as a strategy to reduce the risk of further fractures. However, activity must be approached strategically and safely within a comprehensive osteoporosis management progra…
59	Interventional Treatment	OVCF	I	Is there evidence to make a recommendation for or against the impact of ASA score in predicting VAS scores after vertebral augmentation of osteoporotic vertebral compression fractures?	There is insufficient evidence to make a recommendation for or against the impact of ASA score in predicting VAS scores after vertebral augmentation of osteoporotic vertebral compression fractures.	Based on current evidence-based research, there is insufficient evidence to recommend using the ASA (American Society of Anesthesiologists) physical status score as a reliable predictor for post-procedural VAS (Visual Analog Scale) pain scores after vertebral augmentation (vertebroplasty/kyphoplasty) for osteoporotic vertebral compression fractures (OVCFs). Here's a breakdown of the evidence and …	Based on current evidence, there is no significant correlation between ASA (American Society of Anesthesiologists) physical status classification and VAS (Visual Analog Scale) pain scores after vertebral augmentation (vertebroplasty/kyphoplasty) for osteoporotic vertebral compression fractures (OVCFs). Here's a breakdown of the evidence and clinical implications: Key Evidence Summary: ASA Predict…	Based on current evidence-based research, there is insufficient evidence to recommend using the ASA (American Society of Anesthesiologists) Physical Status Classification System as a reliable predictor for VAS (Visual Analog Scale) pain scores after vertebral augmentation (vertebroplasty or kyphoplasty) for osteoporotic vertebral compression fractures (OVCFs). Here's a breakdown of the evidence a…
60	Interventional Treatment	OVCF	I	Is there evidence to make a recommendation for or against the impact of ASA score in predicting risk of mortality after vertebral augmentation of osteoporotic vertebral compression fractures?	There is insufficient evidence to make a recommendation for or against the impact of ASA score in predicting risk of mortality after vertebral augmentation of osteoporotic vertebral compression fractures.	Based on current evidence, there is strong evidence to recommend the ASA (American Society of Anesthesiologists) Physical Status Classification System as a significant predictor of increased short-to-medium term mortality risk after vertebral augmentation (vertebroplasty or kyphoplasty) for osteoporotic vertebral compression fractures (OVCFs). Here's a breakdown of the key evidence and its implic…	Based on current evidence-based research, there is strong evidence to recommend the ASA (American Society of Anesthesiologists) Physical Status Classification System as a significant predictor of mortality risk following vertebral augmentation (kyphoplasty/vertebroplasty) for osteoporotic vertebral compression fractures (OVCFs). Here's a breakdown of the evidence: Key Findings Supporting ASA as a…	Based on current evidence-based research (as of my knowledge cutoff in July 2024), there is evidence to support a recommendation FOR using the ASA (American Society of Anesthesiologists) Physical Status Classification System in predicting the risk of mortality after vertebral augmentation (vertebroplasty/kyphoplasty) for osteoporotic vertebral compression fractures (OVCFs). Here's a breakdown of …
61	Interventional Treatment	OVCF	B	Is intravertebral cleft (IVC) associated with poor outcomes after vertebral augmentation of osteoporotic vertebral compression fractures?	It is suggested that intravertebral cleft (IVC) is associated with poor outcomes after vertebral augmentation of osteoporotic vertebral compression fractures.	Based on current evidence-based research (as of my last update in July 2024), yes, the presence of an intravertebral cleft (IVC) is generally associated with poorer outcomes and increased complications following vertebral augmentation (vertebroplasty or kyphoplasty) for osteoporotic vertebral compression fractures (OVCFs). Here's a breakdown of the key findings and the underlying reasons: Increas…	Based on current evidence-based research, yes, the presence of an intravertebral cleft (IVC) is consistently associated with poorer structural outcomes after vertebral augmentation (vertebroplasty/kyphoplasty) for osteoporotic vertebral compression fractures (OVCFs), although short-term pain relief may still be significant. Here's a breakdown of the key evidence and mechanisms: Increased Risk of …	Based on current evidence, yes, intravertebral cleft (IVC) is strongly associated with poorer outcomes and higher complication rates after vertebral augmentation (vertebroplasty/kyphoplasty) for osteoporotic vertebral compression fractures (OVCFs). Here's a breakdown of the evidence: Increased Cement Leakage: Strongest Association: Multiple studies and meta-analyses consistently show IVC signific…
62	Interventional Treatment	OVCF	B	Is higher preoperative kyphotic angle associated with inferior/poor outcomes, such as new vertebral compression fractures and VAS/RMDQ scores, after vertebral augmentation of osteoporotic vertebral compression fractures?	It is suggested that higher preoperative kyphotic angle is associated with inferior/poor outcomes, such as new vertebral compression fractures and VAS/RMDQ scores, after vertebral augmentation of osteoporotic vertebral compression fractures.	Based on current evidence-based research, yes, a higher preoperative kyphotic angle is generally associated with an increased risk of new adjacent vertebral compression fractures (VCFs) after vertebral augmentation (vertebroplasty or kyphoplasty). The association with inferior patient-reported outcomes (VAS for pain, RMDQ for disability) is less consistent and more nuanced. Here's a breakdown of …	Based on current evidence-based research, yes, a higher preoperative kyphotic angle is generally associated with an increased risk of inferior outcomes following vertebral augmentation (vertebroplasty or kyphoplasty) for osteoporotic vertebral compression fractures (OVCFs). This association manifests primarily in two key areas: Increased Risk of New Adjacent Vertebral Compression Fractures (AVCFs…	Based on current evidence-based research, yes, a higher preoperative kyphotic angle is significantly associated with inferior outcomes after vertebral augmentation (vertebroplasty/kyphoplasty) for osteoporotic vertebral compression fractures (OVCFs). This association manifests in several key areas: Increased Risk of New Adjacent Vertebral Compression Fractures (AVCFs): Evidence: Multiple studies …
63	Interventional Treatment	OVCF	B	Are vertebral compression fractures located in the thoracolumbar junction associated with a higher risk of new vertebral compression fractures, and do they lead to progressive kyphosis and neurological complications after vertebral augmentation for osteoporotic vertebral compression fractures?	It is suggested that vertebral compression fractures located in the thoracolumbar junction are associated with a higher risk of new vertebral compression fractures, and also have progressive kyphosis and neurological complications after vertebral augmentation of osteoporotic vertebral compression fractures.	Based on current evidence-based research, vertebral compression fractures (VCFs) located in the thoracolumbar junction (T11-L2) are associated with a higher risk of new VCFs and a greater propensity for progressive kyphosis after vertebral augmentation (vertebroplasty/kyphoplasty). Neurological complications are relatively rare but are more likely with fractures in this specific region. Here's a …	Based on current evidence, vertebral compression fractures (VCFs) at the thoracolumbar junction (T11-L2) are associated with a higher risk of new VCFs and a greater propensity for progressive kyphosis after vertebral augmentation (vertebroplasty/kyphoplasty). The risk of direct neurological complications from the procedure itself remains low, but the biomechanical consequences of the fracture loc…	Based on current evidence-based research (as of my last update in July 2024), vertebral compression fractures (VCFs) located in the thoracolumbar junction (T10-L2) are associated with a higher risk of new VCFs and can contribute to progressive kyphosis after vertebral augmentation (kyphoplasty/vertebroplasty). Neurological complications are rare and primarily related to the initial injury severit…
64	Interventional Treatment	OVCF	B	Is a greater degree of vertebral body edema on preoperative MRI associated with better outcomes in patients treated with vertebral augmentation for osteoporotic vertebral compression fractures?	It is suggested that a greater degree of vertebral body edema on preoperative MRI is associated with better outcomes in patients treated with vertebral augmentation for osteoporotic vertebral compression fractures.	Based on current evidence-based research (as of my last update in 2024), a greater degree of vertebral body edema on preoperative MRI is strongly associated with better clinical outcomes in patients undergoing vertebral augmentation (vertebroplasty/kyphoplasty) for osteoporotic vertebral compression fractures (OVCFs). Here's a breakdown of the evidence and rationale: Key Supporting Evidence: Edem…	Based on current evidence-based research, yes, a greater degree of vertebral body edema on preoperative MRI is strongly associated with better clinical outcomes in patients treated with vertebral augmentation (vertebroplasty or kyphoplasty) for osteoporotic vertebral compression fractures (OVCFs). Here's a breakdown of the evidence and rationale: Edema as a Marker of Fracture Acuity and Viability…	Based on current evidence-based research (as of my last update), a greater degree of vertebral body edema on preoperative MRI is generally associated with better outcomes in patients undergoing vertebral augmentation (vertebroplasty/kyphoplasty) for acute osteoporotic vertebral compression fractures (OVCFs). However, this relationship is nuanced and depends on specific outcome measures. Here's a …
65	Interventional Treatment	OVCF	I	Is there evidence to make a recommendation for or against type of fracture or shape as a risk factor for progressive kyphosis and secondary AVF in patients with osteoporotic vertebral compression fractures underdoing vertebral augmentation?	There is insufficient evidence to make a recommendation for or against type of fracture or shape as a risk factor for progressive kyphosis and secondary AVF in patients with osteoporotic vertebral compression fractures underdoing vertebral augmentation.	Based on current evidence, yes, specific fracture types and morphological features are significant risk factors for progressive kyphosis and secondary adjacent vertebral fractures (AVF) following vertebral augmentation (vertebroplasty or kyphoplasty) in osteoporotic vertebral compression fractures (OVCFs). Here's a breakdown of the evidence-based risk factors, categorized by outcome: I. Risk Fact…	Based on current evidence (as of late 2024), there is strong evidence to recommend that specific fracture types and shapes are significant risk factors for progressive kyphosis and adjacent vertebral fracture (AVF) following vertebral augmentation (vertebroplasty/kyphoplasty) in osteoporotic vertebral compression fractures (OVCFs). Here's a breakdown of the evidence and recommendations: Fracture …	Based on current evidence-based research, specific fracture types and shapes are significant risk factors for progressive kyphosis and adjacent vertebral fractures (AVF) following vertebral augmentation (vertebroplasty/kyphoplasty) for osteoporotic vertebral compression fractures (OVCFs). However, the strength of evidence and specific recommendations vary between the two outcomes. Here's a breakd…
66	Interventional Treatment	OVCF	I	Is there evidence to make a recommendation for or against the presence of osteonecrosis being predisposing factors for recollapse in adults undergoing vertebroplasty for osteoporotic vertebral compression fractures?	There is insufficient evidence to make a recommendation for or against the presence of osteonecrosis being predisposing factors for recollapse in adults undergoing vertebroplasty for osteoporotic vertebral compression fractures.	Based on current evidence-based research, there is substantial evidence to recommend that the presence of osteonecrosis (often visualized as an intravertebral vacuum cleft - IVC) is a significant predisposing factor for recollapse (adjacent-level fracture or index level recollapse) in adults undergoing vertebroplasty for osteoporotic vertebral compression fractures (OVCFs). Here's a breakdown of …	Based on current evidence-based research, there is strong evidence to recommend that the presence of osteonecrosis (often manifesting as an intravertebral cleft/fluid sign on MRI) is a significant predisposing factor for recollapse after vertebroplasty in osteoporotic vertebral compression fractures (OVCFs). Here's a breakdown of the key evidence and clinical implications: Strong Association with…	Based on current evidence-based research, there is significant evidence to recommend that the presence of osteonecrosis (often visualized as an intravertebral vacuum cleft - IVC) is a predisposing factor for recollapse (vertebral height loss, cement dislodgement, adjacent fracture) in adults undergoing vertebroplasty for osteoporotic vertebral compression fractures (OVCFs). Here's a breakdown of …
67	Interventional Treatment	OVCF	I	Is there evidence for or against the occurrence of intradiscal cement leakage in the presence of high signal T2 intensity in the adjacent disc in the absence of endplate cortical disruption?	There is insufficient evidence for or against the occurrence of intradiscal cement leakage in the presence of high signal T2 intensity in the adjacent disc in the absence of endplate cortical disruption.	Based on current evidence-based research, there is strong evidence FOR the occurrence of intradiscal cement leakage in the presence of high T2 signal intensity in the adjacent disc, even in the absence of visible endplate cortical disruption on MRI. Here's a breakdown of the key evidence and rationale: High T2 Signal Represents Microdamage: High T2 signal intensity (hyperintensity) within the dis…	Based on current evidence, there is strong evidence FOR the occurrence of intradiscal cement leakage in the presence of high T2 signal intensity in adjacent discs, even without visible endplate cortical disruption on MRI. This finding is considered a significant independent risk factor for leakage. Here's the breakdown of the evidence and mechanisms: High T2 Signal as a Disc Degeneration Marker: …	Based on current evidence-based research, there is no strong evidence to support that isolated high T2 signal intensity in the adjacent disc, without endplate cortical disruption, significantly increases the risk of intradiscal cement leakage during vertebral augmentation (vertebroplasty/kyphoplasty) for vertebral compression fractures (VCFs). Here's a breakdown of the evidence and reasoning: Int…
68	Interventional Treatment	OVCF	I	Is there evidence for or against IVC and posterior fascia edema being associated with residual back pain after vertebral augmentation in adults with osteoporotic vertebral compression fractures?	There is insufficient evidence for or against IVC and posterior fascia edema being associated with residual back pain after vertebral augmentation in adults with osteoporotic vertebral compression fractures.	Based on current evidence-based research (as of late 2024), here's the breakdown of the association between Intravertebral Cleft (IVC) and Posterior Fascia Edema with residual back pain after vertebral augmentation (vertebroplasty/kyphoplasty) for osteoporotic vertebral compression fractures (OVCFs): Intravertebral Cleft (IVC / "Kümmell's Disease"): Evidence FOR Association with Residual Pain: Th…	Based on current evidence-based research, the association between intravertebral cleft (IVC) and posterior fascia/paraspinal soft tissue edema with residual back pain after vertebral augmentation (vertebroplasty/kyphoplasty) for osteoporotic vertebral compression fractures (OVCFs) is as follows: 1. Intravertebral Cleft (IVC) - STRONG EVIDENCE FOR ASSOCIATION Evidence FOR Association: Multiple hig…	Based on current evidence-based research, the association between Intravertebral Cleft (IVC) and posterior fascia/soft tissue edema with residual back pain after vertebral augmentation (vertebroplasty/kyphoplasty) in osteoporotic vertebral compression fractures (OVCFs) can be summarized as follows: 1. Intravertebral Cleft (IVC) - STRONG ASSOCIATION WITH RESIDUAL PAIN Evidence FOR Association: Pat…
69	Interventional Treatment	OVCF	I	Is there evidence for or against adjacent segment alignment and thoracolumbar alignment being associated with adjacent level fractures after vertebral augmentation in adults with osteoporotic vertebral compression fractures?	There is insufficient evidence for or against adjacent segment alignment and thoracolumbar alignment being associated with adjacent level fractures after vertebral augmentation in adults with osteoporotic vertebral compression fractures.	Based on current evidence-based research, there is significant evidence supporting an association between both adjacent segment alignment and thoracolumbar (global) alignment with an increased risk of adjacent level fractures (ALFs) after vertebral augmentation (VA) in osteoporotic vertebral compression fractures (OVCFs). Here's a breakdown of the evidence: Evidence FOR Association Adjacent Segme…	Based on current evidence-based research (as of late 2024), there is moderate to strong evidence supporting an association between both adjacent segment alignment and global thoracolumbar alignment (specifically kyphosis) and an increased risk of adjacent level fractures (ALVF) after vertebral augmentation (vertebroplasty/kyphoplasty) in adults with osteoporotic vertebral compression fractures (O…	Based on current evidence-based research, there is significant evidence for both adjacent segment alignment (specifically local kyphosis correction) and global thoracolumbar alignment (specifically sagittal vertical axis - SVA) being associated with an increased risk of adjacent level fractures (ALVF) after vertebral augmentation (VA - vertebroplasty/kyphoplasty) in adults with osteoporotic verte…
70	Interventional Treatment	NVCF	B	Although caution is recommended because of the potential for cement extrusion, is vertebral augmentation suggested as a safe and effective procedure in adults with neoplastic vertebral fractures with intractable back pain despite medical management and/or those at risk of vertebral collapse?	Vertebral augmentation is suggested as a safe and effective procedure in adults with neoplastic vertebral fractures with intractable back pain despite medical management and/or those at risk of vertebral collapse, although caution is recommended because of the potential for cement extrusion.	Based on current high-quality evidence and major societal guidelines, vertebral augmentation (vertebroplasty and kyphoplasty) is generally considered a safe and effective procedure for carefully selected adults with painful neoplastic vertebral compression fractures (VCFs) who have failed optimal medical management and/or are at significant risk of vertebral collapse. Here's the evidence-based br…	Based on current high-quality evidence and major societal guidelines, vertebral augmentation (vertebroplasty or kyphoplasty) is generally recommended as a safe and effective procedure for adults with neoplastic vertebral compression fractures (VCFs) who have intractable pain despite medical management and/or are at significant risk of vertebral collapse. Here's the evidence-based rationale: Super…	Based on current evidence-based research and major societal guidelines (ASCO, SIR, SIR-SNIS, CIRSE, NICE), vertebral augmentation (vertebroplasty or kyphoplasty) is strongly suggested as a safe and effective procedure for adults with neoplastic vertebral compression fractures (VCFs) who have intractable pain despite medical management and/or are at significant risk of vertebral collapse. Here's t…
71	Interventional Treatment	NVCF	B	Is vertebral augmentation suggested for the treatment of neoplastic vertebral fractures from multiple myeloma?	Vertebral augmentation is suggested for the treatment of neoplastic vertebral fractures from multiple myeloma.	Based on current evidence-based research and major clinical guidelines (including ASCO, SIR, and Cochrane reviews), vertebral augmentation (vertebroplasty or kyphoplasty) is strongly suggested for the treatment of painful neoplastic vertebral compression fractures (VCFs) in multiple myeloma patients when conservative management fails. Here's the breakdown of the evidence and recommendations: Supe…	Based on current evidence-based guidelines and major clinical studies, vertebral augmentation (vertebroplasty or kyphoplasty) is strongly suggested for the treatment of painful neoplastic vertebral compression fractures (VCFs) in multiple myeloma patients who fail conservative management. Here's a breakdown of the evidence and key considerations: Supporting Evidence & Guidelines Superior Pain Rel…	Based on current evidence-based research and major clinical guidelines (including ASCO, SIR, and NICE), vertebral augmentation (vertebroplasty or kyphoplasty) is strongly suggested for symptomatic neoplastic vertebral compression fractures (VCFs) in multiple myeloma (MM) patients who have inadequate pain relief with conservative management. Here's the breakdown of key evidence and recommendations…
72	Interventional Treatment	NVCF	I	Is there evidence to make a recommendation for or against the transoral approach in malignant C2 lesions for vertebral augmentation as a palliative procedure for adults with neoplastic vertebral fractures?	There is insufficient evidence to make a recommendation for or against the transoral approach in malignant C2 lesions for vertebral augmentation as a palliative procedure for adults with neoplastic vertebral fractures.	Based on current evidence-based research and clinical understanding, there is insufficient evidence to support a recommendation FOR the transoral approach for vertebral augmentation (cementoplasty) in malignant C2 lesions, and significant evidence suggests it should be generally DISCOURAGED. Here's a breakdown of the reasoning, grounded in research and clinical guidelines: Lack of Evidence for Ef…	Based on current evidence and clinical experience, I cannot recommend the transoral approach for vertebral augmentation (vertebroplasty/kyphoplasty) in malignant C2 lesions as a standard palliative procedure. Here's the evidence-based breakdown: Extreme Anatomic Complexity & High Complication Risk: Critical Structures: The transoral path traverses contaminated oropharyngeal mucosa, risking infect…	Based on current evidence and my experience as a spine surgeon specializing in spinal oncology, I cannot recommend the transoral approach for vertebral augmentation (vertebroplasty/kyphoplasty) in malignant C2 lesions as a standard palliative procedure. It should be considered only in highly selected cases by experienced teams after exhausting safer alternatives, due to significant risks and the …
73	Interventional Treatment	NVCF	A	Is vertebral augmentation recommended for the improvement of pain and functional outcomes in the treatment of neoplastic vertebral fractures?	Vertebral augmentation is recommended for the improvement of pain and functional outcomes in the treatment of neoplastic vertebral fractures.	Based on current evidence-based research (as of 2024), vertebral augmentation (vertebroplasty and kyphoplasty) is strongly recommended for the improvement of pain and functional outcomes in patients with painful neoplastic vertebral compression fractures (VCFs) when conservative management fails. Here's a breakdown of the evidence and key considerations: Superior Pain Relief & Rapid Onset: Multip…	Based on current evidence-based research (as of my latest knowledge update in July 2024), vertebral augmentation (vertebroplasty and kyphoplasty) is strongly recommended for the improvement of pain and functional outcomes in carefully selected patients with painful neoplastic vertebral compression fractures (VCFs). Here's a breakdown of the evidence and key considerations: Superior Pain Relief & …	Based on current high-quality evidence and major society guidelines (including ASCO, SIR, SRS, and NICE), vertebral augmentation (vertebroplasty or kyphoplasty) is strongly recommended for the improvement of pain and functional outcomes in patients with symptomatic neoplastic vertebral compression fractures (VCFs) when conservative management (e.g., analgesics, bracing, radiation therapy) is inad…
74	Interventional Treatment	NVCF	B	Is vertebral augmentation suggested to be a safe treatment option with low rate of clinical complications in neoplastic vertebral fractures with cortical wall defects?	Vertebral augmentation is suggested to be a safe treatment option with low rate of clinical complications in neoplastic vertebral fractures with cortical wall defects.	Based on current evidence-based research (as of my latest knowledge update in July 2024), vertebral augmentation (VA) - including vertebroplasty (VP) and balloon kyphoplasty (BKP) - can be performed relatively safely in neoplastic vertebral fractures with cortical wall defects, but it carries an inherently higher risk of cement leakage compared to fractures without defects. While major clinical c…	Based on current evidence-based research, vertebral augmentation (vertebroplasty/kyphoplasty) in neoplastic vertebral fractures with cortical wall defects carries significantly higher risks compared to fractures with intact cortices or osteoporotic fractures. While it can be performed safely in carefully selected cases with specific precautions, it is not universally considered a "low complicatio…	Based on current evidence-based research (as of late 2024), vertebral augmentation (vertebroplasty or kyphoplasty) in neoplastic vertebral fractures with cortical wall defects carries a significantly higher risk of complications compared to fractures without defects, and cannot be universally classified as a "safe treatment option with a low rate of clinical complications" in this specific scenar…
75	Interventional Treatment	NVCF	I	Is there evidence to make a recommendation for or against the relationship between increasing age and a favorable response to treatment of neoplastic vertebral fractures with vertebral augmentation?	There is insufficient evidence to make a recommendation for or against the relationship between increasing age and a favorable response to treatment of neoplastic vertebral fractures with vertebral augmentation.	Based on current evidence-based research, there is no justification to recommend against vertebral augmentation (vertebroplasty/kyphoplasty) for neoplastic vertebral compression fractures (VCFs) solely based on increasing age. The relationship between age and treatment response is complex, and chronological age alone is not a reliable predictor of outcome. Here's a breakdown of the evidence and k…	Based on current evidence-based research, there is no compelling evidence to recommend against vertebral augmentation (vertebroplasty/kyphoplasty) for neoplastic vertebral compression fractures solely based on increasing age. In fact, studies suggest that carefully selected elderly patients derive significant benefit comparable to younger patients. Here's a breakdown of the key evidence and consi…	Based on current evidence-based research, there is no justification to recommend AGAINST vertebral augmentation (vertebroplasty or kyphoplasty) for neoplastic vertebral compression fractures solely based on increasing age. In fact, the evidence suggests that older patients experience similar benefits in pain relief and functional improvement compared to younger patients, and age alone should not …
76	Interventional Treatment	NVCF	C	Can vertebral augmentation be considered as a safe treatment of multilevel neoplastic vertebral fractures at one time?	Vertebral augmentation may be considered as a safe treatment of multilevel neoplastic vertebral fractures at one time.	Based on current evidence and my experience as a spine surgeon specializing in vertebral augmentation, yes, multilevel vertebral augmentation (kyphoplasty/vertebroplasty) for neoplastic fractures can be performed safely in a single session when appropriate patient selection, meticulous technique, and experienced teams are utilized. Here's the evidence-based breakdown: Safety Profile is Comparable…	Based on current evidence and my experience as a spine surgeon specializing in vertebral augmentation (VA), multilevel neoplastic vertebral augmentation can be performed safely in a single session in carefully selected patients, but it carries significantly higher risks than single-level procedures and requires meticulous planning and technique. Here's the evidence-based breakdown: Key Safety Con…	Based on current evidence and my clinical experience, vertebral augmentation (vertebroplasty/kyphoplasty) can be considered a relatively safe treatment for multilevel neoplastic vertebral fractures in a single session, but only with strict patient selection, meticulous technique, and an experienced team. Here's the evidence-based breakdown: Feasibility and Efficacy: Multiple studies confirm feasi…
77	Interventional Treatment	NVCF	I	Is there evidence to make a recommendation for or against the incidence or risk factors for adjacent vertebral fractures after vertebral augmentation for neoplastic vertebral fractures?	There is insufficient and conflicting evidence to make a recommendation for or against the incidence or risk factors for adjacent vertebral fractures after vertebral augmentation for neoplastic vertebral fractures.	Based on current evidence, there is insufficient high-quality evidence to make a definitive recommendation for or against vertebral augmentation (VA) itself as a direct cause of increased adjacent vertebral fracture (AVF) incidence in neoplastic vertebral fractures. However, significant evidence identifies key risk factors that should guide clinical decision-making and patient counseling. Here's …	Based on current evidence-based research, here's a comprehensive analysis of adjacent vertebral fractures (AVFs) after vertebral augmentation (vertebroplasty/kyphoplasty) for neoplastic vertebral compression fractures (VCFs): Conclusion on Incidence: Yes, there is strong evidence that vertebral augmentation for neoplastic VCFs is associated with a significant incidence of new AVFs. The reported r…	Based on current evidence, there is insufficient high-quality data to make a definitive recommendation for or against vertebral augmentation (VA) in neoplastic vertebral compression fractures (VCFs) based solely on the risk of subsequent adjacent vertebral fractures (AVFs). However, the evidence strongly suggests that AVFs occur after VA for neoplasms, and several risk factors are shared with ost…
78	Interventional Treatment	NVCF	I	Is there evidence to make a recommendation for or against the addition of vertebral augmentation to radiation therapy as it relates to outcomes in adults with neoplastic vertebral fractures?	There is insufficient evidence to make a recommendation for or against the addition of vertebral augmentation to radiation therapy as it relates to outcomes in adults with neoplastic vertebral fractures.	Based on current evidence-based research, there is strong evidence to recommend the addition of vertebral augmentation (vertebroplasty or kyphoplasty) to radiation therapy for improving pain, function, and quality of life in selected adults with painful neoplastic vertebral compression fractures (VCFs), compared to radiation therapy alone. Here's a breakdown of the evidence and key considerations…	Based on current evidence-based research, there is strong evidence to recommend the addition of vertebral augmentation (vertebroplasty or kyphoplasty) to radiation therapy (RT) for adults with painful neoplastic vertebral compression fractures (VCFs) when there is a significant component of mechanical pain or spinal instability. Here's a breakdown of the evidence supporting this recommendation: S…	Based on current evidence-based research (as of my last update in July 2024), there is strong evidence to recommend the addition of vertebral augmentation (vertebroplasty or kyphoplasty) to radiation therapy for the management of painful neoplastic vertebral compression fractures (VCFs) in adults. Here's a breakdown of the evidence supporting this recommendation: Superior Pain Relief and Analgesi…
79	Surgical Treatment	OVCF	C	In adults with osteoporotic vertebral compression fractures with burst morphology, can both vertebral augmentation and instrumented fusion be considered as treatment options since they appear to provide similar clinical outcomes?	In adults with osteoporotic vertebral compression fractures with burst morphology, both vertebral augmentation and instrumented fusion may be considered as treatment options as they appear to provide similar clinical outcomes.	Based on current evidence and my experience as a spine surgeon specializing in osteoporotic fractures, vertebral augmentation (kyphoplasty/vertebroplasty) and instrumented fusion are NOT equivalent treatments for osteoporotic burst fractures, despite some overlapping indications. While both can be considered in specific scenarios, they target fundamentally different pathologies and have distinct …	Based on current evidence and clinical experience, the answer is nuanced: Both vertebral augmentation (VA) and instrumented fusion can be considered, but they are NOT equivalent treatments and do NOT universally provide similar outcomes. The choice depends heavily on fracture stability, neurological status, deformity, and patient factors. Here's the evidence-based breakdown: Vertebral Augmentatio…	Based on current evidence, vertebral augmentation (VA - kyphoplasty/vertebroplasty) and instrumented fusion are NOT interchangeable treatments for osteoporotic burst fractures, despite both being surgical options. While both can be considered, patient selection is paramount, and the procedures target different problems with significantly different risks and indications. Claiming they provide "sim…
80	Surgical Treatment	OVCF	I	Is there evidence to make a recommendation for or against instrumented fusion in adults with acute osteoporotic vertebral compression fractures compared to interventional procedures with respect to radiological outcomes?	There is conflicting evidence to make a recommendation for or against instrumented fusion in adults with acute osteoporotic vertebral compression fractures compared to interventional procedures with respect to radiological outcomes.	Based on current high-level evidence (systematic reviews, meta-analyses, RCTs, and major guideline statements), there is strong evidence to recommend AGAINST routine instrumented fusion for uncomplicated acute osteoporotic vertebral compression fractures (OVCFs) when compared to vertebral augmentation procedures (vertebroplasty VP or kyphoplasty KP) regarding radiological outcomes. Here's the bre…	Based on current evidence-based research (as of my last training data in 2024), there is strong evidence to recommend against routine instrumented fusion for uncomplicated acute osteoporotic vertebral compression fractures (OVCFs) compared to vertebral augmentation procedures (vertebroplasty/kyphoplasty) for radiological outcomes. Here's the breakdown: Key Radiological Outcomes & Evidence Vertebr…	Based on current high-quality evidence (Level I & II studies) and major spine society guidelines (NASS, AOSpine, ASBMR), there is strong evidence to RECOMMEND AGAINST routine instrumented fusion for typical acute osteoporotic vertebral compression fractures (OVCFs) without neurological deficit or significant instability, compared to vertebral augmentation procedures (vertebroplasty/kyphoplasty), …
81	Surgical Treatment	OVCF	I	Is there evidence to make a recommendation for or against minimally invasive surgical approaches compared to open surgical approaches in adults undergoing surgery for acute osteoporotic vertebral compression fractures?	There is insufficient evidence to make a recommendation for or against minimally invasive surgical approaches compared to open surgical approaches in adults undergoing surgery for acute osteoporotic vertebral compression fractures.	Based on current evidence-based research, there is strong evidence to recommend minimally invasive surgical (MIS) approaches over open surgical approaches for the majority of adults with acute osteoporotic vertebral compression fractures (OVCFs) without neurological compromise. Here's a breakdown of the evidence supporting this recommendation: Reduced Perioperative Morbidity: Blood Loss: MIS proc…	Based on current evidence-based research (as of 2024), there is strong evidence to recommend minimally invasive surgical (MIS) approaches over open surgical approaches for most adults with acute osteoporotic vertebral compression fractures (OVCFs) requiring intervention. This recommendation is supported by numerous high-quality studies demonstrating significant advantages in key outcomes: Key Evi…	Based on current evidence-based research, I strongly recommend minimally invasive surgical (MIS) approaches over open surgical approaches for most adults with acute osteoporotic vertebral compression fractures (OVCFs) requiring intervention. Here's the evidence breakdown: Key Advantages of MIS Approaches (Kyphoplasty/Vertebroplasty) Superior Pain Relief & Functional Recovery (Strong Evidence): Mu…
82	Surgical Treatment	OVCF	I	Is there evidence to identify risk factors for adjacent vertebral body fractures after surgical intervention in adults with osteoporotic vertebral compression fractures?	There is insufficient evidence to identify risk factors for adjacent vertebral body fractures after surgical intervention in adults with osteoporotic vertebral compression fractures.	Yes, strong evidence identifies several significant risk factors for adjacent vertebral body fractures (AVBF) following surgical intervention (primarily vertebroplasty or kyphoplasty) for osteoporotic vertebral compression fractures (OVCFs). This is a well-recognized complication, often termed "adjacent segment fracture" (ASF) or "adjacent level fracture." Here's a breakdown of the key evidence-b…	Yes, substantial evidence identifies specific risk factors for adjacent vertebral body fractures (AVBF) following surgical intervention for osteoporotic vertebral compression fractures (OVCFs). This is a well-recognized complication, particularly after cement augmentation procedures (vertebroplasty, kyphoplasty), but also relevant after other stabilizations. Here's a breakdown of key risk factors…	Yes, strong evidence identifies multiple risk factors for adjacent vertebral body fractures (AVBF) following surgical intervention (primarily vertebroplasty or kyphoplasty) for osteoporotic vertebral compression fractures (OVCFs). This is a well-recognized complication, occurring in approximately 12-25% of patients within 1-2 years post-procedure. Here's a breakdown of the key evidence-based risk…
83	Surgical Treatment	OVCF	C	Is preoperative hypoalbuminemia associated with an increased risk of postoperative mortality in adults undergoing surgical treatment for osteoporotic vertebral compression fractures?	Spine care providers may consider preoperative hypoalbuminemia as associated with an increased risk of postoperative mortality in adults undergoing surgical treatment for osteoporotic vertebral compression fractures.	Based on current evidence-based research, yes, preoperative hypoalbuminemia is strongly associated with an increased risk of postoperative mortality in adults undergoing surgical treatment for osteoporotic vertebral compression fractures (OVCFs). Here's a breakdown of the key evidence and mechanisms: Strong Evidence from Large-Scale Studies: National Surgical Quality Improvement Program (NSQIP) D…	Based on current evidence-based research, yes, preoperative hypoalbuminemia is strongly associated with an increased risk of postoperative mortality in adults undergoing surgical treatment for osteoporotic vertebral compression fractures (OVCFs). Here's a breakdown of the key evidence and mechanisms: Major Supporting Studies: Lee et al. (2019): A landmark study in The Spine Journal analyzed 1,140…	Based on current evidence-based research, preoperative hypoalbuminemia is strongly associated with an increased risk of postoperative mortality in adults undergoing surgical treatment for osteoporotic vertebral compression fractures (OVCFs). Here's a breakdown of the key evidence and mechanisms: Strong Association in Orthogeriatric Populations: Hypoalbuminemia (typically defined as serum albumin …
[truncated: 4 more rows]
