# Supplementary material for: Performance of DeepSeek-R1 and ChatGPT-5 in the Generation of North American Spine Society Clinical Guidelines for Adult Vertebral Compression Fractures: Comparative Study
Source: J Med Internet Res. 2026 Jul 10;28:e87816. doi: 10.2196/87816 (PMC13353910; doi:10.2196/87816)
Supplement: Multimedia Appendix 3 [file jmir-v28-e87816-s003.xlsx]

## Sheet: Supplementary Table X
Dominant error pattern	LLM type	Original question	NASS recommendation	LLM full response
Evidence-boundary failure	DeepSeek-R1	Is there evidence to identify risk factors for adjacent vertebral body fractures after surgical intervention in adults with osteoporotic vertebral compression fractures?	There is insufficient evidence to identify risk factors for adjacent vertebral body fractures after surgical intervention in adults with osteoporotic vertebral compression fractures.	Yes, strong evidence identifies several significant risk factors for adjacent vertebral body fractures (AVBF) following surgical intervention (primarily vertebroplasty or kyphoplasty) for osteoporotic vertebral compression fractures (OVCFs). This is a well-recognized complication, often termed "adjacent segment fracture" (ASF) or "adjacent level fracture."
Overprescriptive treatment implication beyond guideline evidence	DeepSeek-R1	Is there evidence to make a recommendation for or against minimally invasive surgical approaches compared to open surgical approaches in adults undergoing surgery for acute osteoporotic vertebral compression fractures?	There is insufficient evidence to make a recommendation for or against minimally invasive surgical approaches compared to open surgical approaches in adults undergoing surgery for acute osteoporotic vertebral compression fractures.	Based on current evidence-based research, there is strong evidence to recommend minimally invasive surgical (MIS) approaches over open surgical approaches for the majority of adults with acute osteoporotic vertebral compression fractures (OVCFs) without neurological compromise.
Incomplete synthesis of a broad open-ended surgical question	ChatGPT-5	Are there specific characteristics of the fracture or the patient that influence outcomes in patients with osteoporotic vertebral compression fractures undergoing surgical treatment?	Spine care providers may consider preoperative hypoalbuminemia as associated with an increased risk of postoperative mortality in adults undergoing surgical treatment for osteoporotic vertebral compression fractures. Grade of Recommendation: C There is insufficient evidence to make a recommendation regarding other patient or fracture characteristics affecting outcomes after surgical intervention …	Short answer: yes — both **patient** and **fracture** characteristics meaningfully affect outcomes after surgical treatment (vertebroplasty/kyphoplasty and more invasive fixation) for osteoporotic vertebral compression fractures (OVCF). Below I summarise the evidence-based predictors you should know, what they alter (pain relief, height restoration, refracture risk, complications, mortality), and…
